# Supplementary material for: Genome-Wide Identification of the AP2/ERF Gene Family and Functional Analysis of GmAP2/ERF144 for Drought Tolerance in Soybean
Source: Front Plant Sci. 2022 Mar 28;13:848766. doi: 10.3389/fpls.2022.848766 (PMC8996232; doi:10.3389/fpls.2022.848766)
Supplement: Supplementary file 9 [file Table_1.XLSX]

## Sheet: Sheet1
		Table S1 List of the 301GmAP2/ERF genes identified in this study
Glyma.01G022500.1	GmAP2/ERF001		Gene Name	Gene Symbol	Amino acids length (aa)	pI	MW (Da)	Predicted Subcellular location
Glyma.01G188400.1	GmAP2/ERF002		GmAP2/ERF001	Glyma.01G022500.1	511	7.2	55861	Extracellular
Glyma.01G195900.1	GmAP2/ERF003		GmAP2/ERF002	Glyma.01G188400.1	503	8.18	55637.1	Extracellular
Glyma.02G207100.1	GmAP2/ERF004		GmAP2/ERF003	Glyma.01G195900.1	616	7.57	69425	OuterMembrane
Glyma.03G177500.1	GmAP2/ERF005		GmAP2/ERF004	Glyma.02G207100.1	366	6.74	42175.4	OuterMembrane
Glyma.04G047900.1	GmAP2/ERF006		GmAP2/ERF005	Glyma.03G177500.1	460	6.74	50271.2	Extracellular
Glyma.04G154900.1	GmAP2/ERF007		GmAP2/ERF006	Glyma.04G047900.1	664	7.86	73455.4	OuterMembrane
Glyma.05G091200.1	GmAP2/ERF008		GmAP2/ERF007	Glyma.04G154900.1	348	7.26	39632.4	OuterMembrane
Glyma.05G108600.1	GmAP2/ERF009		GmAP2/ERF008	Glyma.05G091200.1	534	6.47	59057.4	Extracellular
Glyma.06G049200.1	GmAP2/ERF010		GmAP2/ERF009	Glyma.05G108600.1	666	6.54	74366.5	Extracellular
Glyma.06G225200.1	GmAP2/ERF011		GmAP2/ERF010	Glyma.06G049200.1	661	7.76	73129	Extracellular
Glyma.07G021000.1	GmAP2/ERF012		GmAP2/ERF011	Glyma.06G225200.1	352	7.26	40076	OuterMembrane
Glyma.07G038200.1	GmAP2/ERF013		GmAP2/ERF012	Glyma.07G021000.1	291	6.64	33105.1	OuterMembrane
Glyma.08G220800.1	GmAP2/ERF014		GmAP2/ERF013	Glyma.07G038200.1	580	6.82	63750.6	Extracellular
Glyma.08G227700.1	GmAP2/ERF015		GmAP2/ERF014	Glyma.08G220800.1	314	8.18	35882.3	OuterMembrane
Glyma.08G279000.1	GmAP2/ERF016		GmAP2/ERF015	Glyma.08G227700.1	427	6.46	48187.8	Extracellular
Glyma.08G297000.1	GmAP2/ERF017		GmAP2/ERF016	Glyma.08G279000.1	448	8.22	48904.8	Extracellular
Glyma.09G199800.1	GmAP2/ERF018		GmAP2/ERF017	Glyma.08G297000.1	408	9.79	45815.7	OuterMembrane
Glyma.09G240400.1	GmAP2/ERF019		GmAP2/ERF018	Glyma.09G199800.1	513	7.2	56063	Extracellular
Glyma.09G248200.1	GmAP2/ERF020		GmAP2/ERF019	Glyma.09G240400.1	393	7.88	44604.2	OuterMembrane
Glyma.10G171400.1	GmAP2/ERF021		GmAP2/ERF020	Glyma.09G248200.1	708	6.82	77343.7	Extracellular
Glyma.11G045800.1	GmAP2/ERF022		GmAP2/ERF021	Glyma.10G171400.1	576	6.77	63705	OuterMembrane
Glyma.11G053800.1	GmAP2/ERF023		GmAP2/ERF022	Glyma.11G045800.1	613	7.43	68684.1	OuterMembrane
Glyma.11G131900.1	GmAP2/ERF024		GmAP2/ERF023	Glyma.11G053800.1	497	8.03	54211.3	Extracellular
Glyma.12G056300.1	GmAP2/ERF025		GmAP2/ERF024	Glyma.11G131900.1	599	6.66	66534.8	OuterMembrane
Glyma.12G073300.1	GmAP2/ERF026		GmAP2/ERF025	Glyma.12G056300.1	554	6.62	61369.9	Extracellular
Glyma.13G096900.1	GmAP2/ERF027		GmAP2/ERF026	Glyma.12G073300.1	494	7.56	54101.4	Extracellular
Glyma.13G329700.1	GmAP2/ERF028		GmAP2/ERF027	Glyma.13G096900.1	529	7.98	56966.8	Extracellular
Glyma.14G089200.1	GmAP2/ERF029		GmAP2/ERF028	Glyma.13G329700.1	477	7.65	52685.3	Extracellular
Glyma.15G044400.1	GmAP2/ERF030		GmAP2/ERF029	Glyma.14G089200.1	600	7.31	65992.5	OuterMembrane
Glyma.15G221600.1	GmAP2/ERF031		GmAP2/ERF030	Glyma.15G044400.1	486	8.45	53751.6	OuterMembrane
Glyma.16G007400.1	GmAP2/ERF032		GmAP2/ERF031	Glyma.15G221600.1	413	5.82	46503	Extracellular
Glyma.17G062600.1	GmAP2/ERF033		GmAP2/ERF032	Glyma.16G007400.1	575	6.43	63424	Extracellular
Glyma.17G070800.1	GmAP2/ERF034		GmAP2/ERF033	Glyma.17G062600.1	578	7.92	62165.6	OuterMembrane
Glyma.17G158300.1	GmAP2/ERF035		GmAP2/ERF034	Glyma.17G070800.1	371	6.68	42767	OuterMembrane
Glyma.17G170300.1	GmAP2/ERF036		GmAP2/ERF035	Glyma.17G158300.1	685	6.8	76547.9	Extracellular
Glyma.18G125200.1	GmAP2/ERF037		GmAP2/ERF036	Glyma.17G170300.1	533	6.51	58862.3	Extracellular
Glyma.18G148000.1	GmAP2/ERF038		GmAP2/ERF037	Glyma.18G125200.1	407	9.57	45717.5	OuterMembrane
Glyma.18G244600.1	GmAP2/ERF039		GmAP2/ERF038	Glyma.18G148000.1	440	8.63	48377.5	Extracellular
Glyma.18G256000.1	GmAP2/ERF040		GmAP2/ERF039	Glyma.18G244600.1	710	6.64	77512.2	Extracellular
Glyma.19G138000.1	GmAP2/ERF041		GmAP2/ERF040	Glyma.18G256000.1	393	6.81	44614.2	OuterMembrane
Glyma.19G178200.1	GmAP2/ERF042		GmAP2/ERF041	Glyma.19G138000.1	419	9.06	46517.6	OuterMembrane
Glyma.U022100.1	GmAP2/ERF043		GmAP2/ERF042	Glyma.19G178200.1	495	8.02	54329.8	Extracellular
Glyma.U037700.1	GmAP2/ERF044		GmAP2/ERF043	Glyma.U022100.1	449	6.19	49126.6	Extracellular
Glyma.01G087500.1	GmAP2/ERF045		GmAP2/ERF044	Glyma.U037700.1	651	7.25	71686	Extracellular
Glyma.02G099500.1	GmAP2/ERF046		GmAP2/ERF045	Glyma.01G087500.1	385	9.6	41906.8	OuterMembrane
Glyma.10G204400.1	GmAP2/ERF047		GmAP2/ERF046	Glyma.02G099500.1	402	9.46	43609.8	OuterMembrane
Glyma.20G186200.1	GmAP2/ERF048		GmAP2/ERF047	Glyma.10G204400.1	352	8.04	38379	OuterMembrane
Glyma.01G216000.1	GmAP2/ERF049		GmAP2/ERF048	Glyma.20G186200.1	363	9.29	39343.3	OuterMembrane
Glyma.05G049900.1	GmAP2/ERF050		GmAP2/ERF049	Glyma.01G216000.1	264	5.15	28908.1	Extracellular
Glyma.09G147200.1	GmAP2/ERF051		GmAP2/ERF050	Glyma.05G049900.1	227	4.72	25422.9	Cytoplasmic
Glyma.10G239400.1	GmAP2/ERF052		GmAP2/ERF051	Glyma.09G147200.1	288	5.79	32178.7	Extracellular
Glyma.11G188200.1	GmAP2/ERF053		GmAP2/ERF052	Glyma.10G239400.1	255	4.92	28294.1	Cytoplasmic
Glyma.12G086200.1	GmAP2/ERF054		GmAP2/ERF053	Glyma.11G188200.1	267	5.36	29459.7	Extracellular
Glyma.12G182200.1	GmAP2/ERF055		GmAP2/ERF054	Glyma.12G086200.1	328	8.78	37110.8	Periplasmic
Glyma.12G182400.1	GmAP2/ERF056		GmAP2/ERF055	Glyma.12G182200.1	206	6.94	22565.9	Periplasmic
Glyma.13G318500.1	GmAP2/ERF057		GmAP2/ERF056	Glyma.12G182400.1	237	5.34	25968.8	Periplasmic
Glyma.16G199000.1	GmAP2/ERF058		GmAP2/ERF057	Glyma.13G318500.1	230	6.35	25371.3	Periplasmic
Glyma.17G131900.1	GmAP2/ERF059		GmAP2/ERF058	Glyma.16G199000.1	222	9.97	24977.2	Periplasmic
Glyma.20G155100.1	GmAP2/ERF060		GmAP2/ERF059	Glyma.17G131900.1	253	8.46	28071.4	Periplasmic
Glyma.02G261700.1	GmAP2/ERF061		GmAP2/ERF060	Glyma.20G155100.1	244	7.87	26848	Cytoplasmic
Glyma.06G301300.1	GmAP2/ERF062		GmAP2/ERF061	Glyma.02G261700.1	232	7.6	26248.3	Cytoplasmic
Glyma.07G156200.1	GmAP2/ERF063		GmAP2/ERF062	Glyma.06G301300.1	256	6.78	28260.3	Periplasmic
Glyma.12G103100.1	GmAP2/ERF064		GmAP2/ERF063	Glyma.07G156200.1	208	5.42	22789	Cytoplasmic
Glyma.12G197700.1	GmAP2/ERF065		GmAP2/ERF064	Glyma.12G103100.1	393	4.59	42736.7	Extracellular
Glyma.13G304300.1	GmAP2/ERF066		GmAP2/ERF065	Glyma.12G197700.1	215	8.32	23283.7	Extracellular
Glyma.13G369400.1	GmAP2/ERF067		GmAP2/ERF066	Glyma.13G304300.1	353	5.76	38834.8	Extracellular
Glyma.14G056200.1	GmAP2/ERF068		GmAP2/ERF067	Glyma.13G369400.1	212	7.38	23148.7	Extracellular
Glyma.17G210500.1	GmAP2/ERF069		GmAP2/ERF068	Glyma.14G056200.1	198	8.91	20952.2	Extracellular
Glyma.17G216100.1	GmAP2/ERF070		GmAP2/ERF069	Glyma.17G210500.1	199	8.62	21059.2	Extracellular
Glyma.18G206600.1	GmAP2/ERF071		GmAP2/ERF070	Glyma.17G216100.1	394	4.62	43242.3	Extracellular
Glyma.02G264700.1	GmAP2/ERF072		GmAP2/ERF071	Glyma.18G206600.1	528	6.12	58438.8	Cytoplasmic
Glyma.14G057900.1	GmAP2/ERF073		GmAP2/ERF072	Glyma.02G264700.1	339	8.61	37060.2	Extracellular
Glyma.01G074200.1	GmAP2/ERF074		GmAP2/ERF073	Glyma.14G057900.1	227	6.95	25868.8	Periplasmic
Glyma.01G147600.1	GmAP2/ERF075		GmAP2/ERF074	Glyma.01G074200.1	324	9.05	35573.8	Extracellular
Glyma.01G216200.1	GmAP2/ERF076		GmAP2/ERF075	Glyma.01G147600.1	200	8.51	21765.3	Extracellular
Glyma.01G231000.1	GmAP2/ERF077		GmAP2/ERF076	Glyma.01G216200.1	203	8.85	22769.4	Cytoplasmic
Glyma.01G231200.1	GmAP2/ERF078		GmAP2/ERF077	Glyma.01G231000.1	215	9.01	22896.1	Extracellular
Glyma.03G116700.1	GmAP2/ERF079		GmAP2/ERF078	Glyma.01G231200.1	184	6.01	19941.3	Periplasmic
Glyma.03G191800.1	GmAP2/ERF080		GmAP2/ERF079	Glyma.03G116700.1	204	5.07	22790.7	Periplasmic
Glyma.03G258200.1	GmAP2/ERF081		GmAP2/ERF080	Glyma.03G191800.1	185	6.8	20338.5	Periplasmic
Glyma.04G084000.1	GmAP2/ERF082		GmAP2/ERF081	Glyma.03G258200.1	189	4.81	20148.1	Extracellular
Glyma.05G049800.1	GmAP2/ERF083		GmAP2/ERF082	Glyma.04G084000.1	189	6.53	20817.4	Periplasmic
Glyma.05G062100.1	GmAP2/ERF084		GmAP2/ERF083	Glyma.05G049800.1	183	4.65	19692.9	Extracellular
Glyma.05G228100.1	GmAP2/ERF085		GmAP2/ERF084	Glyma.05G062100.1	231	5.35	25121.4	Extracellular
Glyma.06G085700.1	GmAP2/ERF086		GmAP2/ERF085	Glyma.05G228100.1	224	4.46	24113.2	Cytoplasmic
Glyma.07G017300.1	GmAP2/ERF087		GmAP2/ERF086	Glyma.06G085700.1	195	6.13	21411	Cytoplasmic
Glyma.07G055000.1	GmAP2/ERF088		GmAP2/ERF087	Glyma.07G017300.1	208	4.8	22850.4	Cytoplasmic
Glyma.07G110000.1	GmAP2/ERF089		GmAP2/ERF088	Glyma.07G055000.1	243	4.97	25893.2	Cytoplasmic
Glyma.08G035000.1	GmAP2/ERF090		GmAP2/ERF089	Glyma.07G110000.1	252	4.68	27503.5	Periplasmic
Glyma.08G202300.1	GmAP2/ERF091		GmAP2/ERF090	Glyma.08G035000.1	230	5.06	24717.1	Extracellular
Glyma.09G194800.1	GmAP2/ERF092		GmAP2/ERF091	Glyma.08G202300.1	205	4.96	21833.2	Periplasmic
Glyma.09G233800.1	GmAP2/ERF093		GmAP2/ERF092	Glyma.09G194800.1	206	4.28	21990.9	Periplasmic
Glyma.10G066900.1	GmAP2/ERF094		GmAP2/ERF093	Glyma.09G233800.1	184	6.52	20262.5	Periplasmic
Glyma.10G239300.1	GmAP2/ERF095		GmAP2/ERF094	Glyma.10G066900.1	198	5.97	21978.3	Cytoplasmic
Glyma.11G014200.1	GmAP2/ERF096		GmAP2/ERF095	Glyma.10G239300.1	204	4.78	21649.1	Periplasmic
Glyma.11G035100.1	GmAP2/ERF097		GmAP2/ERF096	Glyma.11G014200.1	212	5.61	23445.1	Cytoplasmic
Glyma.13G151900.1	GmAP2/ERF098		GmAP2/ERF097	Glyma.11G035100.1	245	5.12	26758.4	Periplasmic
Glyma.13G355700.1	GmAP2/ERF099		GmAP2/ERF098	Glyma.13G151900.1	216	6.4	23937.7	Cytoplasmic
Glyma.14G146100.1	GmAP2/ERF100		GmAP2/ERF099	Glyma.13G355700.1	189	4.81	20118.1	Extracellular
Glyma.15G018400.1	GmAP2/ERF101		GmAP2/ERF100	Glyma.14G146100.1	177	4.64	19127.2	Extracellular
Glyma.15G025100.1	GmAP2/ERF102		GmAP2/ERF101	Glyma.15G018400.1	233	5.9	25377.8	Extracellular
Glyma.16G023800.1	GmAP2/ERF103		GmAP2/ERF102	Glyma.15G025100.1	238	5.34	25997.7	Cytoplasmic
Glyma.17G131800.1	GmAP2/ERF104		GmAP2/ERF103	Glyma.16G023800.1	189	4.66	20155.2	Extracellular
Glyma.17G143900.1	GmAP2/ERF105		GmAP2/ERF104	Glyma.17G131800.1	207	4.41	22030.1	Periplasmic
Glyma.17G194100.1	GmAP2/ERF106		GmAP2/ERF105	Glyma.17G143900.1	169	9.74	18553.8	Cytoplasmic
Glyma.19G192400.1	GmAP2/ERF107		GmAP2/ERF106	Glyma.17G194100.1	185	4.9	20189.4	Periplasmic
Glyma.19G256800.1	GmAP2/ERF108		GmAP2/ERF107	Glyma.19G192400.1	170	9.89	18909.8	OuterMembrane
Glyma.20G155200.1	GmAP2/ERF109		GmAP2/ERF108	Glyma.19G256800.1	287	4.99	31813.5	Extracellular
Glyma.01G188600.1	GmAP2/ERF110		GmAP2/ERF109	Glyma.20G155200.1	323	9.05	35942.3	Extracellular
Glyma.04G041200.1	GmAP2/ERF111		GmAP2/ERF110	Glyma.01G188600.1	151	9.01	16479.2	Cytoplasmic
Glyma.04G057700.1	GmAP2/ERF112		GmAP2/ERF111	Glyma.04G041200.1	160	9.87	17949.9	Extracellular
Glyma.04G251400.1	GmAP2/ERF113		GmAP2/ERF112	Glyma.04G057700.1	286	4.55	31525	Extracellular
Glyma.05G092800.1	GmAP2/ERF114		GmAP2/ERF113	Glyma.04G251400.1	232	6.77	25027.6	Extracellular
Glyma.06G042100.1	GmAP2/ERF115		GmAP2/ERF114	Glyma.05G092800.1	192	7.02	20925.4	Periplasmic
Glyma.06G058400.1	GmAP2/ERF116		GmAP2/ERF115	Glyma.06G042100.1	215	4.3	23875	Cytoplasmic
Glyma.06G111300.1	GmAP2/ERF117		GmAP2/ERF116	Glyma.06G058400.1	202	10.07	22639.5	Cytoplasmic
Glyma.09G072000.1	GmAP2/ERF118		GmAP2/ERF117	Glyma.06G111300.1	180	5.03	19402.2	Extracellular
Glyma.11G014800.1	GmAP2/ERF119		GmAP2/ERF118	Glyma.09G072000.1	178	9.83	19365.7	Cytoplasmic
Glyma.11G053600.1	GmAP2/ERF120		GmAP2/ERF119	Glyma.11G014800.1	265	5.04	28678.5	Extracellular
Glyma.13G081600.1	GmAP2/ERF121		GmAP2/ERF120	Glyma.11G053600.1	200	4.89	21987.2	Extracellular
Glyma.13G112400.1	GmAP2/ERF122		GmAP2/ERF121	Glyma.13G081600.1	175	10.25	19823.1	Periplasmic
Glyma.14G084700.1	GmAP2/ERF123		GmAP2/ERF122	Glyma.13G112400.1	250	4.28	28460.1	Extracellular
Glyma.14G106200.1	GmAP2/ERF124		GmAP2/ERF123	Glyma.14G084700.1	246	4.73	26734.4	Extracellular
Glyma.14G147500.1	GmAP2/ERF125		GmAP2/ERF124	Glyma.14G106200.1	214	4.8	23507.8	Extracellular
Glyma.15G180000.1	GmAP2/ERF126		GmAP2/ERF125	Glyma.14G147500.1	195	6.67	21280.7	Periplasmic
Glyma.17G047300.1	GmAP2/ERF127		GmAP2/ERF126	Glyma.15G180000.1	199	4.66	21808.8	Extracellular
Glyma.17G169800.1	GmAP2/ERF128		GmAP2/ERF127	Glyma.17G047300.1	148	9.04	16435.3	Cytoplasmic
Glyma.17G219700.1	GmAP2/ERF129		GmAP2/ERF128	Glyma.17G169800.1	257	4.37	29354.1	Extracellular
Glyma.17G240100.1	GmAP2/ERF130		GmAP2/ERF129	Glyma.17G219700.1	175	10.35	19785.1	Periplasmic
Glyma.01G225000.1	GmAP2/ERF131		GmAP2/ERF130	Glyma.17G240100.1	186	5.08	20293.5	Periplasmic
Glyma.04G103900.1	GmAP2/ERF132		GmAP2/ERF131	Glyma.01G225000.1	313	5.1	34943.8	Periplasmic
Glyma.05G179900.1	GmAP2/ERF133		GmAP2/ERF132	Glyma.04G103900.1	313	4.9	35216	Cytoplasmic
Glyma.06G105000.1	GmAP2/ERF134		GmAP2/ERF133	Glyma.05G179900.1	319	7.46	35517.3	OuterMembrane
Glyma.06G295300.1	GmAP2/ERF135		GmAP2/ERF134	Glyma.06G105000.1	310	6.4	34588.2	OuterMembrane
Glyma.08G137600.1	GmAP2/ERF136		GmAP2/ERF135	Glyma.06G295300.1	364	6.88	40351.6	Extracellular
Glyma.10G193400.1	GmAP2/ERF137		GmAP2/ERF136	Glyma.08G137600.1	392	6.85	43268.6	Extracellular
Glyma.11G018100.1	GmAP2/ERF138		GmAP2/ERF137	Glyma.10G193400.1	275	4.72	29805	Extracellular
Glyma.11G239200.1	GmAP2/ERF139		GmAP2/ERF138	Glyma.11G018100.1	324	8.04	36379	OuterMembrane
Glyma.12G110400.1	GmAP2/ERF140		GmAP2/ERF139	Glyma.11G239200.1	216	4.93	23840.3	Extracellular
Glyma.12G203100.1	GmAP2/ERF141		GmAP2/ERF140	Glyma.12G110400.1	216	5.33	23432.7	Periplasmic
Glyma.13G088100.1	GmAP2/ERF142		GmAP2/ERF141	Glyma.12G203100.1	223	8.34	24329.7	Extracellular
Glyma.13G298600.1	GmAP2/ERF143		GmAP2/ERF142	Glyma.13G088100.1	342	8.18	36845.1	Extracellular
Glyma.14G171500.1	GmAP2/ERF144		GmAP2/ERF143	Glyma.13G298600.1	173	10.29	19347	Periplasmic
Glyma.18G018200.1	GmAP2/ERF145		GmAP2/ERF144	Glyma.14G171500.1	205	9.78	22822.9	Cytoplasmic
Glyma.20G197000.1	GmAP2/ERF146		GmAP2/ERF145	Glyma.18G018200.1	250	8.19	28031.1	Extracellular
Glyma.01G025400.1	GmAP2/ERF147		GmAP2/ERF146	Glyma.20G197000.1	184	10.06	19856.1	Cytoplasmic
Glyma.02G039300.1	GmAP2/ERF148		GmAP2/ERF147	Glyma.01G025400.1	209	10.47	23426.2	Periplasmic
Glyma.02G067600.1	GmAP2/ERF149		GmAP2/ERF148	Glyma.02G039300.1	334	8.28	35881.1	Extracellular
Glyma.02G072800.1	GmAP2/ERF150		GmAP2/ERF149	Glyma.02G067600.1	231	4.87	25456.3	Periplasmic
Glyma.02G267400.1	GmAP2/ERF151		GmAP2/ERF150	Glyma.02G072800.1	347	5.33	38503.7	Extracellular
Glyma.02G294100.1	GmAP2/ERF152		GmAP2/ERF151	Glyma.02G267400.1	355	7.65	39625.6	Extracellular
Glyma.03G017300.1	GmAP2/ERF153		GmAP2/ERF152	Glyma.02G294100.1	211	6.36	22951.2	Periplasmic
Glyma.03G159800.1	GmAP2/ERF154		GmAP2/ERF153	Glyma.03G017300.1	206	10.4	23253	Periplasmic
Glyma.05G015900.1	GmAP2/ERF155		GmAP2/ERF154	Glyma.03G159800.1	194	10.09	21236.7	Cytoplasmic
Glyma.05G157400.1	GmAP2/ERF156		GmAP2/ERF155	Glyma.05G015900.1	413	4.42	46367.9	Extracellular
Glyma.06G236400.1	GmAP2/ERF157		GmAP2/ERF156	Glyma.05G157400.1	323	6.43	35740.9	Extracellular
Glyma.06G290000.1	GmAP2/ERF158		GmAP2/ERF157	Glyma.06G236400.1	223	8.9	23964.2	Extracellular
Glyma.07G027000.1	GmAP2/ERF159		GmAP2/ERF158	Glyma.06G290000.1	164	10.28	17915.3	Cytoplasmic
Glyma.07G078600.1	GmAP2/ERF160		GmAP2/ERF159	Glyma.07G027000.1	194	10.09	21247.6	Cytoplasmic
Glyma.07G250100.1	GmAP2/ERF161		GmAP2/ERF160	Glyma.07G078600.1	223	7.41	24247.4	Extracellular
Glyma.08G215700.1	GmAP2/ERF162		GmAP2/ERF161	Glyma.07G250100.1	212	5.33	23173.3	Periplasmic
Glyma.08G281900.1	GmAP2/ERF163		GmAP2/ERF162	Glyma.08G215700.1	173	10.28	18761.2	Periplasmic
Glyma.08G320700.1	GmAP2/ERF164		GmAP2/ERF163	Glyma.08G281900.1	220	9.75	23669.1	Periplasmic
Glyma.10G219000.1	GmAP2/ERF165		GmAP2/ERF164	Glyma.08G320700.1	363	8.06	39132.6	Extracellular
Glyma.12G117000.1	GmAP2/ERF166		GmAP2/ERF165	Glyma.10G219000.1	313	6.85	34223.4	Extracellular
Glyma.12G226600.1	GmAP2/ERF167		GmAP2/ERF166	Glyma.12G117000.1	286	7.84	31541.6	OuterMembrane
Glyma.13G060600.1	GmAP2/ERF168		GmAP2/ERF167	Glyma.12G226600.1	236	5.28	25919.9	Extracellular
Glyma.13G216900.1	GmAP2/ERF169		GmAP2/ERF168	Glyma.13G060600.1	275	4.63	29656.9	Extracellular
Glyma.13G236500.1	GmAP2/ERF170		GmAP2/ERF169	Glyma.13G216900.1	337	5.47	37769.3	OuterMembrane
Glyma.13G236600.1	GmAP2/ERF171		GmAP2/ERF170	Glyma.13G236500.1	355	5.98	39298.6	Extracellular
Glyma.13G274100.1	GmAP2/ERF172		GmAP2/ERF171	Glyma.13G236600.1	252	9.22	28354.2	Periplasmic
Glyma.14G020100.1	GmAP2/ERF173		GmAP2/ERF172	Glyma.13G274100.1	213	6.28	23205.6	Cytoplasmic
Glyma.14G050100.1	GmAP2/ERF174		GmAP2/ERF173	Glyma.14G020100.1	355	7.89	39659.6	Extracellular
Glyma.15G077000.1	GmAP2/ERF175		GmAP2/ERF174	Glyma.14G050100.1	414	4.26	46669.9	Extracellular
Glyma.15G077100.1	GmAP2/ERF176		GmAP2/ERF175	Glyma.15G077000.1	420	4.52	47244	Extracellular
Glyma.15G085400.1	GmAP2/ERF177		GmAP2/ERF176	Glyma.15G077100.1	276	5.44	30621.5	Extracellular
Glyma.15G095600.1	GmAP2/ERF178		GmAP2/ERF177	Glyma.15G085400.1	335	4.63	37578.3	Extracellular
Glyma.16G040000.1	GmAP2/ERF179		GmAP2/ERF178	Glyma.15G095600.1	301	5.16	34092.6	Extracellular
Glyma.16G046300.1	GmAP2/ERF180		GmAP2/ERF179	Glyma.16G040000.1	154	5.77	16861.2	Cytoplasmic
Glyma.16G148700.1	GmAP2/ERF181		GmAP2/ERF180	Glyma.16G046300.1	346	4.78	38102.8	Extracellular
Glyma.16G154100.1	GmAP2/ERF182		GmAP2/ERF181	Glyma.16G148700.1	212	10.81	23067	OuterMembrane
Glyma.17G024300.1	GmAP2/ERF183		GmAP2/ERF182	Glyma.16G154100.1	393	4.68	43190.5	Periplasmic
Glyma.17G124100.1	GmAP2/ERF184		GmAP2/ERF183	Glyma.17G024300.1	200	10.54	21870.5	Cytoplasmic
Glyma.18G091600.1	GmAP2/ERF185		GmAP2/ERF184	Glyma.17G124100.1	238	7.44	26086.1	Cytoplasmic
Glyma.18G144700.1	GmAP2/ERF186		GmAP2/ERF185	Glyma.18G091600.1	305	5.29	34360.9	Extracellular
Glyma.18G262800.1	GmAP2/ERF187		GmAP2/ERF186	Glyma.18G144700.1	159	6.24	17855.4	Cytoplasmic
Glyma.19G026000.1	GmAP2/ERF188		GmAP2/ERF187	Glyma.18G262800.1	154	6.68	17484.2	Cytoplasmic
Glyma.19G113100.1	GmAP2/ERF189		GmAP2/ERF188	Glyma.19G026000.1	224	9.46	24548.4	Periplasmic
Glyma.20G031000.1	GmAP2/ERF190		GmAP2/ERF189	Glyma.19G113100.1	383	4.76	41951.1	Periplasmic
Glyma.20G172800.1	GmAP2/ERF191		GmAP2/ERF190	Glyma.20G031000.1	222	9.8	25277.6	Periplasmic
Glyma.02G016100.1	GmAP2/ERF192		GmAP2/ERF191	Glyma.20G172800.1	300	5.85	33328.8	Extracellular
Glyma.03G263700.1	GmAP2/ERF193		GmAP2/ERF192	Glyma.02G016100.1	204	6.79	22853.6	Cytoplasmic
Glyma.07G044300.1	GmAP2/ERF194		GmAP2/ERF193	Glyma.03G263700.1	232	7.34	25700.6	OuterMembrane
Glyma.09G041500.1	GmAP2/ERF195		GmAP2/ERF194	Glyma.07G044300.1	243	5.48	27302.2	OuterMembrane
Glyma.10G016500.1	GmAP2/ERF196		GmAP2/ERF195	Glyma.09G041500.1	168	8.85	18822.4	Cytoplasmic
Glyma.15G152000.1	GmAP2/ERF197		GmAP2/ERF196	Glyma.10G016500.1	174	8.79	19327.5	OuterMembrane
Glyma.16G012600.1	GmAP2/ERF198		GmAP2/ERF197	Glyma.15G152000.1	271	5.4	30263	OuterMembrane
Glyma.19G213100.1	GmAP2/ERF199		GmAP2/ERF198	Glyma.16G012600.1	220	5.66	24441.8	Cytoplasmic
Glyma.19G262700.1	GmAP2/ERF200		GmAP2/ERF199	Glyma.19G213100.1	214	7.56	24102	Cytoplasmic
Glyma.02G006200.1	GmAP2/ERF201		GmAP2/ERF200	Glyma.19G262700.1	221	5.13	24528.2	Periplasmic
Glyma.03G162500.1	GmAP2/ERF202		GmAP2/ERF201	Glyma.02G006200.1	202	7.95	22540.2	Periplasmic
Glyma.03G162700.1	GmAP2/ERF203		GmAP2/ERF202	Glyma.03G162500.1	179	8.62	19746	Cytoplasmic
Glyma.10G007000.1	GmAP2/ERF204		GmAP2/ERF203	Glyma.03G162700.1	260	5.97	29040.8	OuterMembrane
Glyma.10G036300.1	GmAP2/ERF205		GmAP2/ERF204	Glyma.10G007000.1	190	11.66	21231.4	OuterMembrane
Glyma.10G036700.1	GmAP2/ERF206		GmAP2/ERF205	Glyma.10G036300.1	210	7.13	23667.3	Cytoplasmic
Glyma.10G186800.1	GmAP2/ERF207		GmAP2/ERF206	Glyma.10G036700.1	254	4.55	28038.6	OuterMembrane
Glyma.13G122600.1	GmAP2/ERF208		GmAP2/ERF207	Glyma.10G186800.1	198	6.4	22052.5	Cytoplasmic
Glyma.13G122700.1	GmAP2/ERF209		GmAP2/ERF208	Glyma.13G122600.1	215	5.38	23967.3	Cytoplasmic
Glyma.13G122800.1	GmAP2/ERF210		GmAP2/ERF209	Glyma.13G122700.1	229	7.63	24852	Extracellular
Glyma.13G122900.1	GmAP2/ERF211		GmAP2/ERF210	Glyma.13G122800.1	496	9.18	53705.3	Extracellular
Glyma.13G123100.1	GmAP2/ERF212		GmAP2/ERF211	Glyma.13G122900.1	202	9.25	22438.2	Extracellular
Glyma.19G163800.1	GmAP2/ERF213		GmAP2/ERF212	Glyma.13G123100.1	263	6.93	29209.6	Extracellular
Glyma.19G163900.1	GmAP2/ERF214		GmAP2/ERF213	Glyma.19G163800.1	282	10.01	30850.2	Extracellular
Glyma.19G164100.1	GmAP2/ERF215		GmAP2/ERF214	Glyma.19G163900.1	346	7.05	38334.9	Extracellular
Glyma.19G248900.1	GmAP2/ERF216		GmAP2/ERF215	Glyma.19G164100.1	323	9.14	35010.2	Extracellular
Glyma.20G203700.1	GmAP2/ERF217		GmAP2/ERF216	Glyma.19G248900.1	270	6.86	30026.3	Extracellular
Glyma.02G066200.1	GmAP2/ERF218		GmAP2/ERF217	Glyma.20G203700.1	297	9.34	33168.4	Extracellular
Glyma.02G080200.1	GmAP2/ERF219		GmAP2/ERF218	Glyma.02G066200.1	278	6.65	31189.8	Extracellular
Glyma.02G132500.1	GmAP2/ERF220		GmAP2/ERF219	Glyma.02G080200.1	274	8.86	29056	Extracellular
Glyma.04G201700.1	GmAP2/ERF221		GmAP2/ERF220	Glyma.02G132500.1	266	5.27	29492.6	Cytoplasmic
Glyma.04G201900.1	GmAP2/ERF222		GmAP2/ERF221	Glyma.04G201700.1	267	5.67	29625.9	Cytoplasmic
Glyma.04G217400.1	GmAP2/ERF223		GmAP2/ERF222	Glyma.04G201900.1	261	6.65	28715.2	Extracellular
Glyma.05G186700.1	GmAP2/ERF224		GmAP2/ERF223	Glyma.04G217400.1	240	6.52	26247.3	Extracellular
Glyma.06G148400.1	GmAP2/ERF225		GmAP2/ERF224	Glyma.05G186700.1	454	6.97	49558.9	Extracellular
Glyma.06G163700.1	GmAP2/ERF226		GmAP2/ERF225	Glyma.06G148400.1	243	9.15	27408.1	Periplasmic
Glyma.07G212400.1	GmAP2/ERF227		GmAP2/ERF226	Glyma.06G163700.1	342	6.12	38072.3	Extracellular
Glyma.08G145300.1	GmAP2/ERF228		GmAP2/ERF227	Glyma.07G212400.1	280	6.64	29588.3	Extracellular
Glyma.08G257300.1	GmAP2/ERF229		GmAP2/ERF228	Glyma.08G145300.1	299	5.63	33496.5	Cytoplasmic
Glyma.10G223200.1	GmAP2/ERF230		GmAP2/ERF229	Glyma.08G257300.1	272	5.09	30552.5	Cytoplasmic
Glyma.16G047600.1	GmAP2/ERF231		GmAP2/ERF230	Glyma.10G223200.1	284	5	32339	Cytoplasmic
Glyma.16G147500.1	GmAP2/ERF232		GmAP2/ERF231	Glyma.16G047600.1	223	4.28	24803.2	OuterMembrane
Glyma.16G164800.1	GmAP2/ERF233		GmAP2/ERF232	Glyma.16G147500.1	302	4.8	34213.8	Cytoplasmic
Glyma.18G281400.1	GmAP2/ERF234		GmAP2/ERF233	Glyma.16G164800.1	325	4.95	36400.2	Cytoplasmic
Glyma.19G104200.1	GmAP2/ERF235		GmAP2/ERF234	Glyma.18G281400.1	335	5.06	37201.9	OuterMembrane
Glyma.20G168500.1	GmAP2/ERF236		GmAP2/ERF235	Glyma.19G104200.1	354	4.55	39637.7	Cytoplasmic
Glyma.01G224100.1	GmAP2/ERF237		GmAP2/ERF236	Glyma.20G168500.1	294	6	32589.1	Cytoplasmic
Glyma.02G236800.1	GmAP2/ERF238		GmAP2/ERF237	Glyma.01G224100.1	158	8.04	17541.8	Periplasmic
Glyma.03G094700.1	GmAP2/ERF239		GmAP2/ERF238	Glyma.02G236800.1	290	5.79	33022	Cytoplasmic
Glyma.03G255500.1	GmAP2/ERF240		GmAP2/ERF239	Glyma.03G094700.1	273	8.25	30148.3	Periplasmic
Glyma.04G238700.1	GmAP2/ERF241		GmAP2/ERF240	Glyma.03G255500.1	336	5.24	38536.2	Cytoplasmic
Glyma.05G214400.1	GmAP2/ERF242		GmAP2/ERF241	Glyma.04G238700.1	328	4.98	37035.5	Cytoplasmic
Glyma.06G125100.1	GmAP2/ERF243		GmAP2/ERF242	Glyma.05G214400.1	283	7.01	31770.9	Periplasmic
Glyma.08G020900.1	GmAP2/ERF244		GmAP2/ERF243	Glyma.06G125100.1	275	4.72	31013.6	Cytoplasmic
Glyma.11G019000.1	GmAP2/ERF245		GmAP2/ERF244	Glyma.08G020900.1	294	5.14	33125.7	Extracellular
Glyma.11G199300.1	GmAP2/ERF246		GmAP2/ERF245	Glyma.11G019000.1	143	7.91	15961.1	Periplasmic
Glyma.13G040400.1	GmAP2/ERF247		GmAP2/ERF246	Glyma.11G199300.1	194	8.26	21784.2	Cytoplasmic
Glyma.14G123900.1	GmAP2/ERF248		GmAP2/ERF247	Glyma.13G040400.1	372	4.33	40541.4	OuterMembrane
Glyma.14G205600.1	GmAP2/ERF249		GmAP2/ERF248	Glyma.14G123900.1	275	8.06	29794.9	Extracellular
Glyma.16G079600.1	GmAP2/ERF250		GmAP2/ERF249	Glyma.14G205600.1	276	6.16	30694.2	Cytoplasmic
Glyma.19G253100.1	GmAP2/ERF251		GmAP2/ERF250	Glyma.16G079600.1	315	9.07	34993.8	OuterMembrane
Glyma.20G215700.1	GmAP2/ERF252		GmAP2/ERF251	Glyma.19G253100.1	169	5.07	18195.4	OuterMembrane
Glyma.01G081100.1	GmAP2/ERF253		GmAP2/ERF252	Glyma.20G215700.1	196	10.15	21596.2	Periplasmic
Glyma.07G091100.1	GmAP2/ERF254		GmAP2/ERF253	Glyma.01G081100.1	198	9.27	22364.1	Periplasmic
Glyma.08G040900.1	GmAP2/ERF255		GmAP2/ERF254	Glyma.07G091100.1	198	10.47	22574.5	Periplasmic
Glyma.08G149200.1	GmAP2/ERF256		GmAP2/ERF255	Glyma.08G040900.1	190	10.87	21323.2	Periplasmic
Glyma.08G261500.1	GmAP2/ERF257		GmAP2/ERF256	Glyma.08G149200.1	160	10.06	18269.8	Periplasmic
Glyma.10G274600.1	GmAP2/ERF258		GmAP2/ERF257	Glyma.08G261500.1	224	9.53	25650.8	Cytoplasmic
Glyma.17G170100.1	GmAP2/ERF259		GmAP2/ERF258	Glyma.10G274600.1	152	5.7	16719.2	Cytoplasmic
Glyma.20G115300.1	GmAP2/ERF260		GmAP2/ERF259	Glyma.17G170100.1	315	7.2	34794.6	Periplasmic
Glyma.01G206600.1	GmAP2/ERF261		GmAP2/ERF260	Glyma.20G115300.1	279	6.97	31243.3	Periplasmic
Glyma.01G206700.1	GmAP2/ERF262		GmAP2/ERF261	Glyma.01G206600.1	256	6.29	27369.5	Periplasmic
Glyma.02G006300.1	GmAP2/ERF263		GmAP2/ERF262	Glyma.01G206700.1	303	8.2	33705.5	Periplasmic
Glyma.03G111700.1	GmAP2/ERF264		GmAP2/ERF263	Glyma.02G006300.1	404	5.96	45815.6	Periplasmic
Glyma.03G112000.1	GmAP2/ERF265		GmAP2/ERF264	Glyma.03G111700.1	314	4.59	35363.1	Cytoplasmic
Glyma.03G112100.1	GmAP2/ERF266		GmAP2/ERF265	Glyma.03G112000.1	156	6.8	16960.4	Extracellular
Glyma.03G112400.1	GmAP2/ERF267		GmAP2/ERF266	Glyma.03G112100.1	206	9.57	23404.4	Cytoplasmic
Glyma.03G112600.1	GmAP2/ERF268		GmAP2/ERF267	Glyma.03G112400.1	241	10.4	26365.7	Periplasmic
Glyma.03G112700.1	GmAP2/ERF269		GmAP2/ERF268	Glyma.03G112600.1	166	9.87	18772.7	Cytoplasmic
Glyma.03G112800.1	GmAP2/ERF270		GmAP2/ERF269	Glyma.03G112700.1	339	4.54	37636.1	Cytoplasmic
Glyma.03G162600.1	GmAP2/ERF271		GmAP2/ERF270	Glyma.03G112800.1	365	4.28	40158.8	OuterMembrane
Glyma.05G063500.1	GmAP2/ERF272		GmAP2/ERF271	Glyma.03G162600.1	204	8.24	22835.4	Periplasmic
Glyma.05G063600.1	GmAP2/ERF273		GmAP2/ERF272	Glyma.05G063500.1	282	9.51	31412.8	OuterMembrane
Glyma.07G113800.1	GmAP2/ERF274		GmAP2/ERF273	Glyma.05G063600.1	221	6.63	25153.9	Cytoplasmic
Glyma.07G114000.1	GmAP2/ERF275		GmAP2/ERF274	Glyma.07G113800.1	148	6.02	16421.8	Cytoplasmic
Glyma.07G114300.1	GmAP2/ERF276		GmAP2/ERF275	Glyma.07G114000.1	388	9.01	42197.8	Extracellular
Glyma.09G242600.1	GmAP2/ERF277		GmAP2/ERF276	Glyma.07G114300.1	202	8	22655.4	Cytoplasmic
Glyma.10G036600.1	GmAP2/ERF278		GmAP2/ERF277	Glyma.09G242600.1	356	4.64	38925.6	Extracellular
Glyma.10G118900.1	GmAP2/ERF279		GmAP2/ERF278	Glyma.10G036600.1	326	8.9	35813.6	OuterMembrane
Glyma.10G119100.1	GmAP2/ERF280		GmAP2/ERF279	Glyma.10G118900.1	277	6.31	30986.6	Extracellular
Glyma.10G186900.1	GmAP2/ERF281		GmAP2/ERF280	Glyma.10G119100.1	270	7.97	29774.3	Periplasmic
Glyma.10G187000.1	GmAP2/ERF282		GmAP2/ERF281	Glyma.10G186900.1	408	5.78	45933.8	Periplasmic
Glyma.10G194200.1	GmAP2/ERF283		GmAP2/ERF282	Glyma.10G187000.1	423	6.23	47873.1	Extracellular
Glyma.11G036400.1	GmAP2/ERF284		GmAP2/ERF283	Glyma.10G194200.1	312	6.37	34051.8	Periplasmic
Glyma.11G036500.1	GmAP2/ERF285		GmAP2/ERF284	Glyma.11G036400.1	148	10.31	16152.7	Extracellular
Glyma.13G123000.1	GmAP2/ERF286		GmAP2/ERF285	Glyma.11G036500.1	420	6.3	47139.2	Extracellular
Glyma.13G233800.1	GmAP2/ERF287		GmAP2/ERF286	Glyma.13G123000.1	313	6.73	34546.3	Periplasmic
Glyma.13G233900.1	GmAP2/ERF288		GmAP2/ERF287	Glyma.13G233800.1	271	8.77	30733	Extracellular
Glyma.15G079100.1	GmAP2/ERF289		GmAP2/ERF288	Glyma.13G233900.1	276	8.43	30690.6	Periplasmic
Glyma.15G079200.1	GmAP2/ERF290		GmAP2/ERF289	Glyma.15G079100.1	252	5.47	27253.5	Periplasmic
Glyma.17G145300.1	GmAP2/ERF291		GmAP2/ERF290	Glyma.15G079200.1	372	4.38	40724.7	Extracellular
Glyma.17G145400.1	GmAP2/ERF292		GmAP2/ERF291	Glyma.17G145300.1	165	7.09	18170	Periplasmic
Glyma.18G252200.1	GmAP2/ERF293		GmAP2/ERF292	Glyma.17G145400.1	203	7.6	22466.8	Periplasmic
Glyma.18G252300.1	GmAP2/ERF294		GmAP2/ERF293	Glyma.18G252200.1	212	7.5	23690.3	Periplasmic
Glyma.18G252400.1	GmAP2/ERF295		GmAP2/ERF294	Glyma.18G252300.1	267	9.18	29830.4	Extracellular
Glyma.20G070000.1	GmAP2/ERF296		GmAP2/ERF295	Glyma.18G252400.1	210	8.1	23853.7	Cytoplasmic
Glyma.20G070100.1	GmAP2/ERF297		GmAP2/ERF296	Glyma.20G070000.1	369	4.39	39999.6	Extracellular
Glyma.20G195900.1	GmAP2/ERF298		GmAP2/ERF297	Glyma.20G070100.1	200	8.91	22416.2	Cytoplasmic
Glyma.20G203500.1	GmAP2/ERF299		GmAP2/ERF298	Glyma.20G195900.1	409	9.62	44667.8	Extracellular
Glyma.08G348300.1	GmAP2/ERF300		GmAP2/ERF299	Glyma.20G203500.1	148	6.02	16395.7	Cytoplasmic
Glyma.03G140800.1	GmAP2/ERF301		GmAP2/ERF300	Glyma.08G348300.1	229	9.49	25908	Periplasmic
			GmAP2/ERF301	Glyma.03G140800.1	142	9.4	15963.7	Cytoplasmic

## Sheet: Sheet2
#SeqNO.	Comp.Result	Di-pep.Result	part-Comp.Result	chemo-type.Result	Neighbor	#Combined:	extra	outer	peri	inner	cyto	#Most-likely-Location	#SeqName
#250	Extracellular	OuterMembrane	Extracellular	Extracellular	Extracellular	:	3.09752	1.40266	0.318976	0.0700512	0.110789	Extracellular	GmAP2/ERF001
#243	Extracellular	OuterMembrane	Extracellular	OuterMembrane	Extracellular	:	2.63898	1.50514	0.696036	0.0227206	0.137128	Extracellular	GmAP2/ERF002
#236	OuterMembrane	OuterMembrane	Extracellular	OuterMembrane	OuterMembrane	:	1.82343	2.22824	0.726222	0.126831	0.0952809	OuterMembrane	GmAP2/ERF003
#120	OuterMembrane	OuterMembrane	Extracellular	Extracellular	OuterMembrane	:	1.48422	2.64787	0.200536	0.0492197	0.618156	OuterMembrane	GmAP2/ERF004
#151	Extracellular	Extracellular	Extracellular	Periplasmic	Extracellular	:	3.04326	1.04992	0.816273	0.0401793	0.0503609	Extracellular	GmAP2/ERF005
#57	Extracellular	OuterMembrane	Extracellular	OuterMembrane	Extracellular	:	2.07512	2.23563	0.538007	0.0947695	0.0564713	OuterMembrane	GmAP2/ERF006
#56	OuterMembrane	OuterMembrane	Extracellular	Extracellular	OuterMembrane	:	2.11431	2.42407	0.215437	0.0329009	0.213284	OuterMembrane	GmAP2/ERF007
#182	Extracellular	OuterMembrane	Extracellular	Extracellular	Extracellular	:	2.52182	1.96728	0.351886	0.0301297	0.128881	Extracellular	GmAP2/ERF008
#184	Extracellular	OuterMembrane	Extracellular	OuterMembrane	Extracellular	:	2.28099	1.95492	0.557645	0.13023	0.0762111	Extracellular	GmAP2/ERF009
#270	Extracellular	OuterMembrane	Extracellular	OuterMembrane	Extracellular	:	2.62724	1.73412	0.477265	0.105564	0.0558098	Extracellular	GmAP2/ERF010
#272	Extracellular	OuterMembrane	Extracellular	Extracellular	OuterMembrane	:	2.01924	2.15121	0.371771	0.0644858	0.393288	OuterMembrane	GmAP2/ERF011
#73	OuterMembrane	OuterMembrane	Cytoplasmic	Cytoplasmic	OuterMembrane	:	0.851102	2.03811	0.249179	0.0651264	1.79648	OuterMembrane	GmAP2/ERF012
#69	Extracellular	Extracellular	Extracellular	OuterMembrane	Extracellular	:	3.56119	1.12008	0.213964	0.0461882	0.0585834	Extracellular	GmAP2/ERF013
#232	OuterMembrane	OuterMembrane	Extracellular	Cytoplasmic	OuterMembrane	:	1.02911	2.80056	0.263414	0.106846	0.800071	OuterMembrane	GmAP2/ERF014
#233	Extracellular	OuterMembrane	Extracellular	Extracellular	Extracellular	:	3.10719	1.59213	0.168952	0.0145621	0.117162	Extracellular	GmAP2/ERF015
#219	Extracellular	OuterMembrane	Extracellular	Extracellular	Extracellular	:	3.46869	0.998599	0.364399	0.0342991	0.134017	Extracellular	GmAP2/ERF016
#220	OuterMembrane	OuterMembrane	Extracellular	Extracellular	OuterMembrane	:	1.61507	3.13291	0.144162	0.0167584	0.0911018	OuterMembrane	GmAP2/ERF017
#47	Extracellular	OuterMembrane	Extracellular	Extracellular	Extracellular	:	2.96801	1.62934	0.238208	0.0760111	0.0884307	Extracellular	GmAP2/ERF018
#45	OuterMembrane	OuterMembrane	OuterMembrane	OuterMembrane	OuterMembrane	:	0.692026	3.74107	0.1259	0.0235193	0.417485	OuterMembrane	GmAP2/ERF019
#40	Extracellular	OuterMembrane	Extracellular	OuterMembrane	Extracellular	:	2.69178	1.83225	0.123988	0.282876	0.0691077	Extracellular	GmAP2/ERF020
#3	OuterMembrane	OuterMembrane	Extracellular	OuterMembrane	OuterMembrane	:	1.69195	2.99219	0.250065	0.0216112	0.0441857	OuterMembrane	GmAP2/ERF021
#192	OuterMembrane	OuterMembrane	Extracellular	OuterMembrane	OuterMembrane	:	1.82681	2.45121	0.523104	0.111117	0.0877598	OuterMembrane	GmAP2/ERF022
#195	Extracellular	Extracellular	Extracellular	OuterMembrane	Extracellular	:	2.74473	1.72677	0.423891	0.02079	0.0838129	Extracellular	GmAP2/ERF023
#190	OuterMembrane	OuterMembrane	Extracellular	Extracellular	OuterMembrane	:	1.85332	2.8167	0.107517	0.167428	0.0550345	OuterMembrane	GmAP2/ERF024
#258	Extracellular	OuterMembrane	Extracellular	Extracellular	Extracellular	:	2.75185	2.04382	0.0942952	0.0764462	0.0335947	Extracellular	GmAP2/ERF025
#262	Extracellular	Extracellular	Extracellular	OuterMembrane	OuterMembrane	:	2.83261	1.8851	0.236653	0.02086	0.0247772	Extracellular	GmAP2/ERF026
#106	Extracellular	Extracellular	Extracellular	Extracellular	OuterMembrane	:	2.7444	1.79777	0.25754	0.119972	0.0803114	Extracellular	GmAP2/ERF027
#101	OuterMembrane	OuterMembrane	Extracellular	Extracellular	Extracellular	:	2.38312	1.86277	0.59407	0.0437796	0.116266	Extracellular	GmAP2/ERF028
#214	OuterMembrane	OuterMembrane	OuterMembrane	OuterMembrane	OuterMembrane	:	1.30192	3.22456	0.29305	0.128001	0.0524698	OuterMembrane	GmAP2/ERF029
#78	OuterMembrane	OuterMembrane	Extracellular	Extracellular	Extracellular	:	2.1214	2.16928	0.547436	0.0510998	0.110777	OuterMembrane	GmAP2/ERF030
#76	Extracellular	OuterMembrane	Extracellular	Extracellular	OuterMembrane	:	2.60874	2.00884	0.233624	0.0178586	0.130941	Extracellular	GmAP2/ERF031
#300	Extracellular	Extracellular	Extracellular	OuterMembrane	Extracellular	:	3.12165	1.52051	0.252839	0.0517032	0.0533042	Extracellular	GmAP2/ERF032
#21	OuterMembrane	OuterMembrane	Extracellular	Extracellular	OuterMembrane	:	2.17691	2.35782	0.246305	0.147689	0.0712777	OuterMembrane	GmAP2/ERF033
#37	OuterMembrane	OuterMembrane	Extracellular	Extracellular	OuterMembrane	:	1.88883	2.48529	0.165965	0.0396152	0.420307	OuterMembrane	GmAP2/ERF034
#22	Extracellular	OuterMembrane	Extracellular	OuterMembrane	Extracellular	:	2.30042	2.13571	0.360376	0.147604	0.0558976	Extracellular	GmAP2/ERF035
#25	Extracellular	Extracellular	Extracellular	Extracellular	Extracellular	:	3.03645	1.38203	0.35421	0.0271359	0.200174	Extracellular	GmAP2/ERF036
#285	OuterMembrane	OuterMembrane	Extracellular	Extracellular	OuterMembrane	:	1.62049	3.18824	0.117878	0.0124525	0.0609372	OuterMembrane	GmAP2/ERF037
#281	Extracellular	OuterMembrane	Extracellular	Periplasmic	Extracellular	:	2.78344	1.06765	0.921334	0.0233562	0.204221	Extracellular	GmAP2/ERF038
#286	Extracellular	OuterMembrane	Extracellular	OuterMembrane	Extracellular	:	2.89324	1.56348	0.144326	0.32081	0.078145	Extracellular	GmAP2/ERF039
#288	OuterMembrane	OuterMembrane	Extracellular	OuterMembrane	OuterMembrane	:	1.00205	2.95452	0.221404	0.0266011	0.795424	OuterMembrane	GmAP2/ERF040
#138	OuterMembrane	OuterMembrane	OuterMembrane	Extracellular	OuterMembrane	:	1.61711	2.92	0.308174	0.0329772	0.12174	OuterMembrane	GmAP2/ERF041
#128	Extracellular	Extracellular	OuterMembrane	Periplasmic	Extracellular	:	2.60043	1.33295	0.889992	0.0803764	0.0962573	Extracellular	GmAP2/ERF042
#216	OuterMembrane	Extracellular	Extracellular	Extracellular	OuterMembrane	:	2.65024	2.16554	0.129718	0.0216515	0.0328528	Extracellular	GmAP2/ERF043
#234	Extracellular	OuterMembrane	Extracellular	OuterMembrane	Extracellular	:	2.80215	1.67699	0.352319	0.108926	0.0596159	Extracellular	GmAP2/ERF044
#249	OuterMembrane	Extracellular	OuterMembrane	Extracellular	OuterMembrane	:	1.29797	3.16905	0.40836	0.00809798	0.116518	OuterMembrane	GmAP2/ERF045
#123	OuterMembrane	Extracellular	OuterMembrane	OuterMembrane	OuterMembrane	:	1.01123	3.16563	0.592756	0.0145637	0.215821	OuterMembrane	GmAP2/ERF046
#10	OuterMembrane	Periplasmic	OuterMembrane	Cytoplasmic	OuterMembrane	:	0.361925	1.87657	1.84198	0.0452414	0.874292	OuterMembrane	GmAP2/ERF047
#175	OuterMembrane	Periplasmic	OuterMembrane	Periplasmic	OuterMembrane	:	0.301617	2.35287	1.89464	0.0315817	0.419293	OuterMembrane	GmAP2/ERF048
#235	Extracellular	Extracellular	Extracellular	OuterMembrane	Extracellular	:	2.84199	0.870459	0.694656	0.191901	0.400998	Extracellular	GmAP2/ERF049
#248	Cytoplasmic	Cytoplasmic	Periplasmic	Cytoplasmic	Cytoplasmic	:	0.237598	0.194108	1.42023	0.135405	3.01266	Cytoplasmic	GmAP2/ERF050
#153	Periplasmic	Extracellular	Extracellular	Extracellular	Extracellular	:	2.53342	1.07417	0.667371	0.253506	0.471534	Extracellular	GmAP2/ERF051
#187	Extracellular	OuterMembrane	Cytoplasmic	Cytoplasmic	Cytoplasmic	:	1.06879	1.07518	0.852322	0.264062	1.73965	Cytoplasmic	GmAP2/ERF052
#67	Extracellular	Extracellular	Extracellular	Extracellular	Extracellular	:	3.08384	0.66985	0.57367	0.231141	0.441504	Extracellular	GmAP2/ERF053
#41	Periplasmic	OuterMembrane	Periplasmic	Periplasmic	Periplasmic	:	0.477321	0.934825	2.05358	0.320726	1.21355	Periplasmic	GmAP2/ERF054
#20	Periplasmic	Periplasmic	Periplasmic	Cytoplasmic	Cytoplasmic	:	0.447904	0.287257	2.21222	0.215006	1.83762	Periplasmic	GmAP2/ERF055
#198	Periplasmic	Cytoplasmic	Periplasmic	Periplasmic	Extracellular	:	1.46673	0.52614	1.79392	0.135062	1.07814	Periplasmic	GmAP2/ERF056
#261	Periplasmic	Periplasmic	Periplasmic	Cytoplasmic	Periplasmic	:	0.83659	0.424179	2.346	0.167614	1.22562	Periplasmic	GmAP2/ERF057
#252	Periplasmic	Cytoplasmic	Periplasmic	Cytoplasmic	Periplasmic	:	0.820939	0.748739	1.80633	0.197667	1.42632	Periplasmic	GmAP2/ERF058
#259	Periplasmic	OuterMembrane	Periplasmic	Cytoplasmic	Periplasmic	:	0.800307	1.18762	1.66819	0.209436	1.13445	Periplasmic	GmAP2/ERF059
#104	Periplasmic	OuterMembrane	Periplasmic	Cytoplasmic	Periplasmic	:	0.875761	1.09764	1.28025	0.245781	1.50057	Cytoplasmic	GmAP2/ERF060
#291	Cytoplasmic	OuterMembrane	Periplasmic	Cytoplasmic	Cytoplasmic	:	0.410341	0.49244	1.40837	0.0855494	2.6033	Cytoplasmic	GmAP2/ERF061
#32	Periplasmic	Periplasmic	Extracellular	Cytoplasmic	Cytoplasmic	:	1.20793	0.730619	1.53873	0.178117	1.3446	Periplasmic	GmAP2/ERF062
#165	Periplasmic	Cytoplasmic	Periplasmic	Cytoplasmic	Cytoplasmic	:	0.376076	0.229448	1.42259	0.238619	2.73327	Cytoplasmic	GmAP2/ERF063
#122	Extracellular	Extracellular	Extracellular	Extracellular	OuterMembrane	:	2.52399	1.0653	1.08763	0.0132982	0.309793	Extracellular	GmAP2/ERF064
#276	Extracellular	Periplasmic	Extracellular	Extracellular	Extracellular	:	2.0227	0.555342	1.49288	0.254196	0.674885	Extracellular	GmAP2/ERF065
#68	Cytoplasmic	OuterMembrane	Extracellular	Cytoplasmic	Extracellular	:	1.99196	0.879688	0.496975	0.127603	1.50377	Extracellular	GmAP2/ERF066
#254	Extracellular	Periplasmic	Extracellular	Extracellular	Extracellular	:	1.88827	0.48456	1.63556	0.224671	0.766942	Extracellular	GmAP2/ERF067
#257	Extracellular	Periplasmic	Extracellular	Extracellular	Extracellular	:	1.99314	0.424747	1.63462	0.230988	0.716502	Extracellular	GmAP2/ERF068
#108	Periplasmic	Periplasmic	Extracellular	Extracellular	Extracellular	:	1.9849	0.509475	1.32127	0.286659	0.897689	Extracellular	GmAP2/ERF069
#204	Extracellular	Periplasmic	Extracellular	Extracellular	OuterMembrane	:	1.82621	1.22442	1.52546	0.0150137	0.408901	Extracellular	GmAP2/ERF070
#284	Cytoplasmic	Cytoplasmic	Cytoplasmic	Extracellular	Cytoplasmic	:	1.81948	0.620878	0.293533	0.0738718	2.19224	Cytoplasmic	GmAP2/ERF071
#126	Extracellular	OuterMembrane	Extracellular	Extracellular	Extracellular	:	2.6665	1.64795	0.426156	0.129906	0.129488	Extracellular	GmAP2/ERF072
#102	Periplasmic	Periplasmic	Extracellular	Cytoplasmic	Periplasmic	:	1.27109	0.474312	1.93901	0.206546	1.10905	Periplasmic	GmAP2/ERF073
#205	Extracellular	OuterMembrane	Extracellular	OuterMembrane	Extracellular	:	1.98684	1.85852	0.560288	0.185522	0.408824	Extracellular	GmAP2/ERF074
#39	Extracellular	Periplasmic	Periplasmic	Extracellular	Cytoplasmic	:	1.96401	0.199849	1.93683	0.0532849	0.846021	Extracellular	GmAP2/ERF075
#31	Periplasmic	Cytoplasmic	Cytoplasmic	Cytoplasmic	Cytoplasmic	:	0.512244	0.409565	1.11544	0.178231	2.78452	Cytoplasmic	GmAP2/ERF076
#245	Periplasmic	OuterMembrane	Periplasmic	Cytoplasmic	Extracellular	:	1.41313	0.742108	1.21526	0.304082	1.32542	Extracellular	GmAP2/ERF077
#240	Periplasmic	Periplasmic	Periplasmic	Cytoplasmic	Extracellular	:	1.08735	0.198775	1.75183	0.698342	1.26369	Periplasmic	GmAP2/ERF078
#251	Periplasmic	Periplasmic	Cytoplasmic	Cytoplasmic	Periplasmic	:	0.292039	0.108153	2.18299	0.375454	2.04136	Periplasmic	GmAP2/ERF079
#247	Periplasmic	Extracellular	Periplasmic	Cytoplasmic	Periplasmic	:	1.36717	0.229731	1.75988	0.323917	1.31931	Periplasmic	GmAP2/ERF080
#155	Periplasmic	Periplasmic	Extracellular	Cytoplasmic	Extracellular	:	1.75201	0.775875	1.33091	0.41004	0.731163	Extracellular	GmAP2/ERF081
#55	Periplasmic	Periplasmic	Cytoplasmic	Cytoplasmic	Periplasmic	:	0.530189	0.258541	2.06894	0.207462	1.93486	Periplasmic	GmAP2/ERF082
#186	Extracellular	Extracellular	Extracellular	Cytoplasmic	Extracellular	:	1.68743	0.589796	1.20989	0.504088	1.00879	Extracellular	GmAP2/ERF083
#188	Periplasmic	OuterMembrane	Extracellular	Cytoplasmic	Extracellular	:	1.73706	1.29446	0.6393	0.224876	1.10431	Extracellular	GmAP2/ERF084
#177	Periplasmic	OuterMembrane	Extracellular	Cytoplasmic	Extracellular	:	1.36755	0.859897	0.952977	0.372723	1.44685	Cytoplasmic	GmAP2/ERF085
#269	Periplasmic	Periplasmic	Cytoplasmic	Cytoplasmic	Periplasmic	:	0.696306	0.484683	1.6605	0.249741	1.90877	Cytoplasmic	GmAP2/ERF086
#70	Periplasmic	Periplasmic	Periplasmic	Cytoplasmic	Cytoplasmic	:	0.673959	0.449461	1.52588	0.381907	1.9688	Cytoplasmic	GmAP2/ERF087
#218	Periplasmic	OuterMembrane	Periplasmic	Cytoplasmic	Extracellular	:	1.22529	0.985049	1.06098	0.307796	1.42089	Cytoplasmic	GmAP2/ERF088
#223	Periplasmic	OuterMembrane	Periplasmic	Cytoplasmic	Cytoplasmic	:	0.880697	0.951366	1.41049	0.399879	1.35756	Periplasmic	GmAP2/ERF089
#46	Periplasmic	Extracellular	Extracellular	Cytoplasmic	Extracellular	:	1.95318	0.75385	1.0103	0.302622	0.980044	Extracellular	GmAP2/ERF090
#8	Extracellular	Periplasmic	Periplasmic	Cytoplasmic	Extracellular	:	1.32656	0.97968	1.63667	0.469612	0.587485	Periplasmic	GmAP2/ERF091
#17	Periplasmic	Periplasmic	Extracellular	Periplasmic	Extracellular	:	1.88037	0.643061	1.91494	0.206583	0.355051	Periplasmic	GmAP2/ERF092
#199	Periplasmic	Periplasmic	Periplasmic	Cytoplasmic	Periplasmic	:	1.18245	0.183022	2.01135	0.316697	1.30648	Periplasmic	GmAP2/ERF093
#201	Periplasmic	OuterMembrane	Cytoplasmic	Cytoplasmic	Periplasmic	:	0.736035	0.473669	1.5841	0.207184	1.99901	Cytoplasmic	GmAP2/ERF094
#109	Periplasmic	Periplasmic	Extracellular	OuterMembrane	Extracellular	:	1.26223	0.710876	2.22554	0.42894	0.372413	Periplasmic	GmAP2/ERF095
#94	Cytoplasmic	Periplasmic	Cytoplasmic	Cytoplasmic	Cytoplasmic	:	0.68305	0.327957	1.46263	0.232325	2.29404	Cytoplasmic	GmAP2/ERF096
#208	Periplasmic	OuterMembrane	Extracellular	Cytoplasmic	Periplasmic	:	1.12124	1.05282	1.2893	0.27776	1.25889	Periplasmic	GmAP2/ERF097
#77	Cytoplasmic	Periplasmic	Cytoplasmic	Cytoplasmic	Cytoplasmic	:	0.754549	0.401935	1.39825	0.291032	2.15423	Cytoplasmic	GmAP2/ERF098
#85	Periplasmic	Periplasmic	Extracellular	Cytoplasmic	Extracellular	:	1.64028	0.788811	1.376	0.437488	0.757424	Extracellular	GmAP2/ERF099
#29	Periplasmic	Extracellular	Extracellular	InnerMembrane	Extracellular	:	1.57645	0.416479	1.28526	1.08205	0.639758	Extracellular	GmAP2/ERF100
#23	Extracellular	OuterMembrane	Extracellular	OuterMembrane	Extracellular	:	1.79121	1.47298	0.628927	0.255697	0.851179	Extracellular	GmAP2/ERF101
#30	Periplasmic	OuterMembrane	Extracellular	Cytoplasmic	Periplasmic	:	0.94833	1.29859	1.16416	0.252779	1.33614	Cytoplasmic	GmAP2/ERF102
#137	Periplasmic	Extracellular	Extracellular	InnerMembrane	Extracellular	:	2.02314	0.65474	1.19291	0.538597	0.59061	Extracellular	GmAP2/ERF103
#171	Periplasmic	Periplasmic	Extracellular	Periplasmic	Periplasmic	:	1.61091	0.613935	2.17616	0.232038	0.366954	Periplasmic	GmAP2/ERF104
#237	Cytoplasmic	Cytoplasmic	Cytoplasmic	Cytoplasmic	Periplasmic	:	0.336424	0.42386	1.27266	0.400473	2.56658	Cytoplasmic	GmAP2/ERF105
#148	Periplasmic	Periplasmic	Periplasmic	Cytoplasmic	Periplasmic	:	0.669408	0.106801	2.83047	0.153206	1.24011	Periplasmic	GmAP2/ERF106
#59	Extracellular	OuterMembrane	Extracellular	Cytoplasmic	OuterMembrane	:	1.36359	1.50693	0.993368	0.160625	0.975487	OuterMembrane	GmAP2/ERF107
#50	Extracellular	Extracellular	Extracellular	OuterMembrane	Extracellular	:	3.53274	0.946249	0.376623	0.0485248	0.0958652	Extracellular	GmAP2/ERF108
#49	Periplasmic	Extracellular	Periplasmic	Extracellular	OuterMembrane	:	1.51916	1.45281	1.31045	0.340808	0.376779	Extracellular	GmAP2/ERF109
#178	Periplasmic	Periplasmic	Periplasmic	Cytoplasmic	Periplasmic	:	0.750974	0.152231	1.77459	0.306898	2.01531	Cytoplasmic	GmAP2/ERF110
#264	Extracellular	Cytoplasmic	Extracellular	Cytoplasmic	OuterMembrane	:	1.31683	1.05721	1.24773	0.181306	1.19693	Extracellular	GmAP2/ERF111
#267	Extracellular	Extracellular	Extracellular	Extracellular	Extracellular	:	3.8773	0.705766	0.247569	0.0572757	0.112086	Extracellular	GmAP2/ERF112
#273	Periplasmic	Extracellular	Extracellular	Cytoplasmic	Extracellular	:	2.10284	0.489182	1.07083	0.273203	1.06394	Extracellular	GmAP2/ERF113
#66	Periplasmic	Periplasmic	Periplasmic	Cytoplasmic	Periplasmic	:	0.655573	0.0471321	2.68388	0.107942	1.50547	Periplasmic	GmAP2/ERF114
#44	Periplasmic	Extracellular	Extracellular	Cytoplasmic	OuterMembrane	:	1.46242	0.791694	0.882337	0.228104	1.63545	Cytoplasmic	GmAP2/ERF115
#42	Periplasmic	Cytoplasmic	Cytoplasmic	Cytoplasmic	Cytoplasmic	:	0.792689	0.747549	1.3458	0.311917	1.80204	Cytoplasmic	GmAP2/ERF116
#193	Extracellular	OuterMembrane	Extracellular	Cytoplasmic	Extracellular	:	1.84785	1.36829	0.663637	0.154943	0.965279	Extracellular	GmAP2/ERF117
#202	Cytoplasmic	Cytoplasmic	Cytoplasmic	Cytoplasmic	Periplasmic	:	0.3327	0.284639	1.22868	0.364837	2.78914	Cytoplasmic	GmAP2/ERF118
#87	Periplasmic	OuterMembrane	Extracellular	Extracellular	OuterMembrane	:	1.70285	1.53748	0.80976	0.295022	0.654887	Extracellular	GmAP2/ERF119
#110	Extracellular	Periplasmic	Extracellular	Cytoplasmic	Extracellular	:	1.90924	0.374372	1.42727	0.106163	1.18296	Extracellular	GmAP2/ERF120
#212	Periplasmic	Periplasmic	Cytoplasmic	OuterMembrane	Extracellular	:	1.21391	0.723205	1.86655	0.109226	1.08711	Periplasmic	GmAP2/ERF121
#211	Extracellular	Cytoplasmic	Extracellular	Extracellular	Periplasmic	:	2.14159	0.33501	1.07267	0.115466	1.33527	Extracellular	GmAP2/ERF122
#210	Periplasmic	OuterMembrane	Extracellular	Cytoplasmic	OuterMembrane	:	1.72502	1.3358	0.736538	0.295196	0.907449	Extracellular	GmAP2/ERF123
#75	Extracellular	Extracellular	Extracellular	Cytoplasmic	Extracellular	:	1.87692	0.792684	0.703073	0.150467	1.47686	Extracellular	GmAP2/ERF124
#294	Periplasmic	Periplasmic	Periplasmic	Cytoplasmic	Cytoplasmic	:	0.559165	0.102675	2.45259	0.131539	1.75403	Periplasmic	GmAP2/ERF125
#26	Extracellular	Periplasmic	Extracellular	Cytoplasmic	Extracellular	:	1.70032	0.218758	1.56633	0.157049	1.35754	Extracellular	GmAP2/ERF126
#33	Periplasmic	Cytoplasmic	Cytoplasmic	Cytoplasmic	Periplasmic	:	0.358357	0.0932716	1.48675	0.290808	2.77081	Cytoplasmic	GmAP2/ERF127
#28	Extracellular	Cytoplasmic	Extracellular	Extracellular	Extracellular	:	2.36404	0.299729	0.883352	0.0888006	1.36408	Extracellular	GmAP2/ERF128
#27	Periplasmic	Periplasmic	Extracellular	OuterMembrane	Periplasmic	:	1.10452	0.695451	2.21042	0.0947141	0.894897	Periplasmic	GmAP2/ERF129
#133	Periplasmic	Periplasmic	Periplasmic	Cytoplasmic	Periplasmic	:	0.526848	0.0900653	2.81159	0.154785	1.41672	Periplasmic	GmAP2/ERF130
#185	Periplasmic	OuterMembrane	Periplasmic	Periplasmic	Cytoplasmic	:	0.930515	0.732345	1.74778	0.181397	1.40797	Periplasmic	GmAP2/ERF131
#228	Extracellular	OuterMembrane	Periplasmic	Cytoplasmic	Periplasmic	:	1.03064	0.650833	1.52503	0.157067	1.63643	Cytoplasmic	GmAP2/ERF132
#194	Periplasmic	OuterMembrane	Periplasmic	Extracellular	Extracellular	:	1.66776	1.89318	0.972496	0.207711	0.258847	OuterMembrane	GmAP2/ERF133
#287	Periplasmic	OuterMembrane	Periplasmic	Extracellular	OuterMembrane	:	1.41501	1.99965	1.06981	0.228438	0.287089	OuterMembrane	GmAP2/ERF134
#241	Extracellular	OuterMembrane	Extracellular	Cytoplasmic	Periplasmic	:	2.07222	0.797593	1.20673	0.0400937	0.883364	Extracellular	GmAP2/ERF135
#119	Extracellular	Extracellular	Extracellular	Extracellular	Extracellular	:	2.86593	1.06214	0.763541	0.0599568	0.248426	Extracellular	GmAP2/ERF136
#124	Extracellular	Extracellular	Extracellular	Extracellular	Extracellular	:	2.87518	1.3888	0.398375	0.124083	0.213561	Extracellular	GmAP2/ERF137
#117	OuterMembrane	Extracellular	OuterMembrane	OuterMembrane	OuterMembrane	:	1.27198	3.47287	0.141245	0.0397805	0.0741235	OuterMembrane	GmAP2/ERF138
#113	Periplasmic	Extracellular	Periplasmic	Extracellular	Periplasmic	:	2.01982	0.391878	1.64766	0.331962	0.608685	Extracellular	GmAP2/ERF139
#118	Periplasmic	Periplasmic	Periplasmic	InnerMembrane	Periplasmic	:	1.04962	0.289496	2.13564	0.538904	0.98634	Periplasmic	GmAP2/ERF140
#116	Periplasmic	Periplasmic	Periplasmic	Cytoplasmic	Extracellular	:	1.77659	0.273146	1.48742	0.271418	1.19142	Extracellular	GmAP2/ERF141
#142	Extracellular	OuterMembrane	Extracellular	Extracellular	Extracellular	:	3.12142	1.51549	0.23631	0.0822879	0.0444966	Extracellular	GmAP2/ERF142
#161	Periplasmic	Periplasmic	Periplasmic	Cytoplasmic	Periplasmic	:	0.304111	0.109489	2.53547	0.525266	1.52566	Periplasmic	GmAP2/ERF143
#181	Periplasmic	Periplasmic	Cytoplasmic	Cytoplasmic	OuterMembrane	:	1.13225	1.10677	1.29337	0.151965	1.31565	Cytoplasmic	GmAP2/ERF144
#179	OuterMembrane	Extracellular	OuterMembrane	Extracellular	OuterMembrane	:	2.43484	2.09764	0.24775	0.0564749	0.163295	Extracellular	GmAP2/ERF145
#265	Periplasmic	Cytoplasmic	Cytoplasmic	Cytoplasmic	OuterMembrane	:	0.511935	0.811999	1.03457	0.479401	2.16209	Cytoplasmic	GmAP2/ERF146
#268	Periplasmic	Periplasmic	Extracellular	Cytoplasmic	Periplasmic	:	1.04596	0.290359	2.15385	0.405976	1.10385	Periplasmic	GmAP2/ERF147
#74	Extracellular	OuterMembrane	Extracellular	Extracellular	Extracellular	:	2.98386	1.80582	0.150098	0.039888	0.0203351	Extracellular	GmAP2/ERF148
#71	Periplasmic	Extracellular	Periplasmic	Extracellular	Periplasmic	:	1.2889	0.284933	2.4547	0.222204	0.749266	Periplasmic	GmAP2/ERF149
#64	Periplasmic	OuterMembrane	Extracellular	Extracellular	Extracellular	:	3.07692	1.00654	0.551709	0.182838	0.181994	Extracellular	GmAP2/ERF150
#229	Extracellular	OuterMembrane	Extracellular	Extracellular	Extracellular	:	2.72056	0.703527	0.882158	0.0868463	0.606906	Extracellular	GmAP2/ERF151
#230	Periplasmic	Periplasmic	Periplasmic	Cytoplasmic	Extracellular	:	0.95556	0.23859	1.91319	0.227331	1.66533	Periplasmic	GmAP2/ERF152
#255	Periplasmic	Periplasmic	Extracellular	Cytoplasmic	Periplasmic	:	1.14765	0.275661	2.0675	0.44299	1.06621	Periplasmic	GmAP2/ERF153
#253	Periplasmic	Cytoplasmic	Cytoplasmic	Cytoplasmic	OuterMembrane	:	0.589024	0.551012	1.31392	0.340606	2.20544	Cytoplasmic	GmAP2/ERF154
#95	Extracellular	OuterMembrane	Extracellular	Extracellular	Extracellular	:	2.50115	1.84551	0.237076	0.0744853	0.341779	Extracellular	GmAP2/ERF155
#111	Extracellular	Extracellular	Extracellular	Extracellular	Extracellular	:	3.73283	0.606464	0.44321	0.125662	0.0918299	Extracellular	GmAP2/ERF156
#103	Extracellular	Extracellular	Cytoplasmic	Cytoplasmic	Extracellular	:	1.50555	0.618384	1.10942	0.300475	1.46617	Extracellular	GmAP2/ERF157
#88	Periplasmic	Periplasmic	Cytoplasmic	Cytoplasmic	Cytoplasmic	:	0.404426	0.142345	1.83486	0.430442	2.18792	Cytoplasmic	GmAP2/ERF158
#90	Periplasmic	Cytoplasmic	Cytoplasmic	Cytoplasmic	OuterMembrane	:	0.657383	0.63263	1.28247	0.301379	2.12614	Cytoplasmic	GmAP2/ERF159
#207	Extracellular	Extracellular	Periplasmic	Extracellular	Extracellular	:	2.48157	0.429771	1.26682	0.228175	0.593664	Extracellular	GmAP2/ERF160
#213	Periplasmic	Periplasmic	Periplasmic	Cytoplasmic	Periplasmic	:	1.08284	0.329936	1.81506	0.342274	1.42989	Periplasmic	GmAP2/ERF161
#86	Periplasmic	Periplasmic	Periplasmic	Cytoplasmic	Periplasmic	:	0.605663	0.110293	2.18518	0.474632	1.62423	Periplasmic	GmAP2/ERF162
#81	Periplasmic	Periplasmic	Periplasmic	Cytoplasmic	Periplasmic	:	1.07565	0.403352	1.9042	0.309697	1.3071	Periplasmic	GmAP2/ERF163
#83	OuterMembrane	Extracellular	Extracellular	Extracellular	Extracellular	:	3.24553	1.01486	0.572135	0.0543406	0.113134	Extracellular	GmAP2/ERF164
#80	Extracellular	Extracellular	Extracellular	Extracellular	Extracellular	:	3.41949	0.743325	0.571968	0.136599	0.128621	Extracellular	GmAP2/ERF165
#295	OuterMembrane	Extracellular	Extracellular	Extracellular	OuterMembrane	:	1.90186	2.54835	0.274736	0.076912	0.198142	OuterMembrane	GmAP2/ERF166
#293	Extracellular	OuterMembrane	Extracellular	Extracellular	OuterMembrane	:	2.20479	1.48731	0.807244	0.14347	0.357188	Extracellular	GmAP2/ERF167
#290	Extracellular	OuterMembrane	Extracellular	Extracellular	OuterMembrane	:	2.55529	1.65431	0.438501	0.135073	0.216832	Extracellular	GmAP2/ERF168
#301	OuterMembrane	OuterMembrane	OuterMembrane	Extracellular	OuterMembrane	:	1.61278	3.04459	0.178422	0.0566104	0.107596	OuterMembrane	GmAP2/ERF169
#35	Extracellular	Extracellular	Extracellular	Extracellular	Extracellular	:	3.51659	0.756602	0.417946	0.155619	0.153248	Extracellular	GmAP2/ERF170
#36	Periplasmic	Cytoplasmic	Periplasmic	Periplasmic	Cytoplasmic	:	0.772594	0.450152	2.11925	0.206054	1.45195	Periplasmic	GmAP2/ERF171
#278	Periplasmic	Periplasmic	Periplasmic	Cytoplasmic	Extracellular	:	0.955273	0.237466	1.74268	0.260062	1.80452	Cytoplasmic	GmAP2/ERF172
#282	Extracellular	OuterMembrane	Extracellular	Extracellular	Extracellular	:	2.96117	0.867867	0.700059	0.123071	0.347835	Extracellular	GmAP2/ERF173
#283	Extracellular	OuterMembrane	Extracellular	Extracellular	OuterMembrane	:	1.98705	1.85479	0.281882	0.136905	0.739372	Extracellular	GmAP2/ERF174
#129	Extracellular	OuterMembrane	Extracellular	Extracellular	OuterMembrane	:	2.56668	1.65018	0.38869	0.0815781	0.312882	Extracellular	GmAP2/ERF175
#140	OuterMembrane	Extracellular	Extracellular	Extracellular	OuterMembrane	:	2.23186	2.14224	0.283114	0.0605975	0.282192	Extracellular	GmAP2/ERF176
#166	OuterMembrane	Cytoplasmic	Cytoplasmic	Extracellular	Extracellular	:	1.73902	1.44765	0.160478	0.069197	1.58366	Extracellular	GmAP2/ERF177
#121	Extracellular	Cytoplasmic	Periplasmic	Cytoplasmic	OuterMembrane	:	1.42436	0.900924	1.34954	0.0646829	1.26049	Extracellular	GmAP2/ERF178
#143	OuterMembrane	Periplasmic	Cytoplasmic	Cytoplasmic	OuterMembrane	:	1.11874	1.28485	1.03444	0.186042	1.37592	Cytoplasmic	GmAP2/ERF179
#157	Extracellular	Extracellular	Extracellular	Extracellular	OuterMembrane	:	2.36636	1.24288	1.15603	0.0585673	0.176154	Extracellular	GmAP2/ERF180
#63	OuterMembrane	OuterMembrane	OuterMembrane	Cytoplasmic	Extracellular	:	1.21249	1.60838	0.583359	0.0901079	1.50567	OuterMembrane	GmAP2/ERF181
#72	Periplasmic	OuterMembrane	Extracellular	Cytoplasmic	Periplasmic	:	1.31763	1.42234	1.60805	0.0918096	0.560173	Periplasmic	GmAP2/ERF182
#222	Extracellular	Cytoplasmic	Periplasmic	Cytoplasmic	Extracellular	:	1.44825	0.669657	0.994753	0.141981	1.74537	Cytoplasmic	GmAP2/ERF183
#43	Periplasmic	Cytoplasmic	Periplasmic	Cytoplasmic	Extracellular	:	1.2293	0.520437	1.55771	0.114672	1.57788	Cytoplasmic	GmAP2/ERF184
#18	Extracellular	Extracellular	Periplasmic	Cytoplasmic	Extracellular	:	1.84083	0.64672	1.72914	0.0566264	0.726686	Extracellular	GmAP2/ERF185
#4	Extracellular	Cytoplasmic	Cytoplasmic	Cytoplasmic	OuterMembrane	:	1.30992	0.992869	0.869333	0.176647	1.65123	Cytoplasmic	GmAP2/ERF186
#91	Extracellular	Cytoplasmic	Cytoplasmic	Cytoplasmic	Cytoplasmic	:	1.08628	0.607884	0.748885	0.191851	2.3651	Cytoplasmic	GmAP2/ERF187
#84	Periplasmic	Extracellular	Periplasmic	Cytoplasmic	Cytoplasmic	:	1.15621	0.384044	2.12273	0.0777911	1.25922	Periplasmic	GmAP2/ERF188
#297	Periplasmic	OuterMembrane	Periplasmic	OuterMembrane	Periplasmic	:	0.962261	1.09945	2.32399	0.0855108	0.528797	Periplasmic	GmAP2/ERF189
#134	Periplasmic	Periplasmic	Periplasmic	Periplasmic	Periplasmic	:	0.585797	0.13445	3.63159	0.184912	0.463246	Periplasmic	GmAP2/ERF190
#136	Extracellular	Extracellular	Extracellular	Extracellular	Extracellular	:	3.6329	0.965584	0.293389	0.0411517	0.0669707	Extracellular	GmAP2/ERF191
#114	Cytoplasmic	Cytoplasmic	Cytoplasmic	Cytoplasmic	Cytoplasmic	:	0.936511	0.751386	0.599778	0.219331	2.493	Cytoplasmic	GmAP2/ERF192
#145	OuterMembrane	Extracellular	Extracellular	Extracellular	OuterMembrane	:	1.67169	2.30173	0.435531	0.106474	0.484577	OuterMembrane	GmAP2/ERF193
#158	OuterMembrane	OuterMembrane	Extracellular	Extracellular	OuterMembrane	:	1.30711	2.20911	0.963265	0.10838	0.412137	OuterMembrane	GmAP2/ERF194
#2	Cytoplasmic	Cytoplasmic	Cytoplasmic	Cytoplasmic	Cytoplasmic	:	0.126127	0.0949818	0.699282	0.125266	3.95434	Cytoplasmic	GmAP2/ERF195
#19	OuterMembrane	Periplasmic	Extracellular	Cytoplasmic	OuterMembrane	:	0.605847	2.07341	0.84108	0.0404281	1.43923	OuterMembrane	GmAP2/ERF196
#14	OuterMembrane	OuterMembrane	Extracellular	Extracellular	OuterMembrane	:	1.78693	2.28221	0.512138	0.137184	0.281537	OuterMembrane	GmAP2/ERF197
#1	Extracellular	Cytoplasmic	Extracellular	Cytoplasmic	Extracellular	:	1.08363	1.03199	0.828512	0.207184	1.84868	Cytoplasmic	GmAP2/ERF198
#96	OuterMembrane	Periplasmic	Cytoplasmic	Cytoplasmic	Cytoplasmic	:	0.632941	1.12406	1.05986	0.160388	2.02275	Cytoplasmic	GmAP2/ERF199
#107	OuterMembrane	Periplasmic	Extracellular	Cytoplasmic	OuterMembrane	:	1.01588	1.59898	1.67526	0.0928464	0.617034	Periplasmic	GmAP2/ERF200
#92	Periplasmic	Periplasmic	Periplasmic	Cytoplasmic	OuterMembrane	:	0.652594	1.04145	2.08104	0.0309645	1.19395	Periplasmic	GmAP2/ERF201
#100	OuterMembrane	Periplasmic	Extracellular	Cytoplasmic	Cytoplasmic	:	1.08595	1.23998	1.03352	0.0615772	1.57898	Cytoplasmic	GmAP2/ERF202
#97	OuterMembrane	OuterMembrane	Extracellular	Extracellular	Extracellular	:	1.9453	2.15775	0.453163	0.121962	0.321826	OuterMembrane	GmAP2/ERF203
#132	OuterMembrane	Cytoplasmic	InnerMembrane	Extracellular	OuterMembrane	:	1.1374	1.14478	0.73699	1.07934	0.901484	OuterMembrane	GmAP2/ERF204
#131	Cytoplasmic	Cytoplasmic	Extracellular	Cytoplasmic	Cytoplasmic	:	0.6676	0.705628	0.644441	0.140606	2.84172	Cytoplasmic	GmAP2/ERF205
#135	Periplasmic	OuterMembrane	OuterMembrane	OuterMembrane	OuterMembrane	:	1.18402	2.5508	0.632375	0.235777	0.397031	OuterMembrane	GmAP2/ERF206
#141	Periplasmic	OuterMembrane	Periplasmic	Cytoplasmic	Cytoplasmic	:	0.908726	1.32004	0.865441	0.231899	1.6739	Cytoplasmic	GmAP2/ERF207
#167	Extracellular	OuterMembrane	Extracellular	Cytoplasmic	Extracellular	:	0.95145	1.18	0.907651	0.25661	1.70429	Cytoplasmic	GmAP2/ERF208
#112	Extracellular	OuterMembrane	Extracellular	Extracellular	Extracellular	:	3.0176	0.805437	0.779494	0.150695	0.246775	Extracellular	GmAP2/ERF209
#127	Periplasmic	Extracellular	Periplasmic	Extracellular	OuterMembrane	:	2.07253	1.44238	0.896806	0.245949	0.342334	Extracellular	GmAP2/ERF210
#53	Extracellular	Extracellular	Extracellular	Extracellular	Extracellular	:	2.94947	0.971778	0.591865	0.223225	0.263666	Extracellular	GmAP2/ERF211
#54	Periplasmic	OuterMembrane	Extracellular	Extracellular	Extracellular	:	3.0587	0.924646	0.529617	0.222753	0.264286	Extracellular	GmAP2/ERF212
#52	Periplasmic	Extracellular	Extracellular	Extracellular	Extracellular	:	2.76061	0.57309	1.18324	0.182028	0.30103	Extracellular	GmAP2/ERF213
#180	Extracellular	Extracellular	Extracellular	Extracellular	Extracellular	:	3.68047	0.617241	0.395185	0.128061	0.179047	Extracellular	GmAP2/ERF214
#271	Periplasmic	OuterMembrane	Extracellular	Extracellular	OuterMembrane	:	1.96764	1.95101	0.548508	0.214554	0.318286	Extracellular	GmAP2/ERF215
#274	Extracellular	Extracellular	Extracellular	Extracellular	Extracellular	:	3.4093	0.683822	0.47785	0.19803	0.230995	Extracellular	GmAP2/ERF216
#226	OuterMembrane	Extracellular	Extracellular	Extracellular	OuterMembrane	:	2.75204	1.32193	0.422882	0.174287	0.328864	Extracellular	GmAP2/ERF217
#227	Periplasmic	Extracellular	Extracellular	Extracellular	Periplasmic	:	2.50358	0.540425	1.48837	0.206313	0.261319	Extracellular	GmAP2/ERF218
#11	Extracellular	Extracellular	Extracellular	Periplasmic	Periplasmic	:	2.1488	0.557824	1.75426	0.225692	0.313424	Extracellular	GmAP2/ERF219
#99	Cytoplasmic	Cytoplasmic	Cytoplasmic	Cytoplasmic	Cytoplasmic	:	0.410385	0.178188	0.297108	0.0613498	4.05297	Cytoplasmic	GmAP2/ERF220
#82	Cytoplasmic	Cytoplasmic	Cytoplasmic	Cytoplasmic	Cytoplasmic	:	0.289067	0.148497	0.155594	0.0471076	4.35973	Cytoplasmic	GmAP2/ERF221
#292	Extracellular	Periplasmic	Extracellular	Extracellular	Extracellular	:	2.70781	0.403731	1.47486	0.142409	0.271191	Extracellular	GmAP2/ERF222
#299	Extracellular	Extracellular	Extracellular	Extracellular	Extracellular	:	3.24049	0.68466	0.669776	0.196212	0.208861	Extracellular	GmAP2/ERF223
#298	Periplasmic	Extracellular	Periplasmic	Extracellular	Extracellular	:	2.18659	0.883372	1.12368	0.423229	0.383129	Extracellular	GmAP2/ERF224
#289	Periplasmic	Periplasmic	Periplasmic	Extracellular	Periplasmic	:	1.67727	0.317646	2.28957	0.293646	0.421872	Periplasmic	GmAP2/ERF225
#139	Periplasmic	Extracellular	Extracellular	OuterMembrane	Extracellular	:	2.68378	0.758	1.14708	0.163895	0.24724	Extracellular	GmAP2/ERF226
#168	Extracellular	Extracellular	Extracellular	Extracellular	Periplasmic	:	1.76888	0.498431	1.72249	0.406705	0.603495	Extracellular	GmAP2/ERF227
#238	Cytoplasmic	OuterMembrane	Extracellular	Cytoplasmic	Extracellular	:	1.32905	1.15315	0.719298	0.125017	1.67348	Cytoplasmic	GmAP2/ERF228
#115	Periplasmic	Periplasmic	Cytoplasmic	Cytoplasmic	Cytoplasmic	:	0.725832	0.611569	1.46506	0.13533	2.06221	Cytoplasmic	GmAP2/ERF229
#154	Cytoplasmic	Periplasmic	Cytoplasmic	Cytoplasmic	Cytoplasmic	:	1.07532	0.512241	0.87655	0.0761961	2.45969	Cytoplasmic	GmAP2/ERF230
#156	OuterMembrane	OuterMembrane	Extracellular	Extracellular	OuterMembrane	:	2.02408	2.30534	0.214136	0.0191105	0.437323	OuterMembrane	GmAP2/ERF231
#150	Cytoplasmic	Cytoplasmic	Extracellular	Cytoplasmic	Cytoplasmic	:	0.794161	0.385372	0.413776	0.0536198	3.35307	Cytoplasmic	GmAP2/ERF232
#58	Cytoplasmic	Cytoplasmic	Extracellular	Cytoplasmic	Cytoplasmic	:	1.07059	0.556382	0.940656	0.0513364	2.38103	Cytoplasmic	GmAP2/ERF233
#183	OuterMembrane	OuterMembrane	Extracellular	Cytoplasmic	Cytoplasmic	:	0.997642	1.89536	0.212278	0.0418832	1.85283	OuterMembrane	GmAP2/ERF234
#263	Cytoplasmic	Cytoplasmic	Extracellular	Cytoplasmic	Cytoplasmic	:	0.928274	0.252244	0.780905	0.065975	2.9726	Cytoplasmic	GmAP2/ERF235
#221	Cytoplasmic	Cytoplasmic	Extracellular	Cytoplasmic	Cytoplasmic	:	0.905892	0.538958	0.245803	0.0457594	3.26359	Cytoplasmic	GmAP2/ERF236
#9	Periplasmic	Periplasmic	Cytoplasmic	Extracellular	Extracellular	:	1.36671	0.296151	1.91765	0.270998	1.14849	Periplasmic	GmAP2/ERF237
#203	Cytoplasmic	OuterMembrane	Cytoplasmic	Cytoplasmic	Cytoplasmic	:	0.842245	0.663724	0.754282	0.13355	2.6062	Cytoplasmic	GmAP2/ERF238
#197	Periplasmic	Periplasmic	Extracellular	Cytoplasmic	Periplasmic	:	1.28769	0.404055	2.15095	0.117472	1.03982	Periplasmic	GmAP2/ERF239
#105	Cytoplasmic	OuterMembrane	Extracellular	Cytoplasmic	Cytoplasmic	:	0.618741	0.601733	0.382403	0.0564417	3.34068	Cytoplasmic	GmAP2/ERF240
#215	Cytoplasmic	OuterMembrane	Extracellular	Cytoplasmic	Cytoplasmic	:	0.961675	0.639109	1.31285	0.085123	2.00125	Cytoplasmic	GmAP2/ERF241
#209	Periplasmic	Periplasmic	Periplasmic	Cytoplasmic	Cytoplasmic	:	0.874874	0.61413	2.03185	0.134917	1.34423	Periplasmic	GmAP2/ERF242
#296	Cytoplasmic	Periplasmic	Extracellular	Cytoplasmic	OuterMembrane	:	0.932241	1.21254	1.02451	0.0813973	1.74931	Cytoplasmic	GmAP2/ERF243
#130	OuterMembrane	OuterMembrane	Extracellular	Cytoplasmic	Extracellular	:	1.57366	1.1261	0.734374	0.0766988	1.48917	Extracellular	GmAP2/ERF244
#162	Periplasmic	Periplasmic	Cytoplasmic	Extracellular	Cytoplasmic	:	1.30208	0.246275	1.80222	0.334369	1.31506	Periplasmic	GmAP2/ERF245
#174	Cytoplasmic	Periplasmic	Cytoplasmic	Periplasmic	Cytoplasmic	:	0.601085	0.346268	1.77463	0.234463	2.04355	Cytoplasmic	GmAP2/ERF246
#244	Extracellular	OuterMembrane	Extracellular	Cytoplasmic	Cytoplasmic	:	1.41951	1.44739	0.606032	0.160602	1.36647	OuterMembrane	GmAP2/ERF247
#246	Extracellular	OuterMembrane	Cytoplasmic	Cytoplasmic	Extracellular	:	1.37559	1.2965	0.980824	0.153772	1.19332	Extracellular	GmAP2/ERF248
#239	Periplasmic	OuterMembrane	Periplasmic	Cytoplasmic	Extracellular	:	1.20532	1.16525	1.19563	0.217095	1.2167	Cytoplasmic	GmAP2/ERF249
#242	OuterMembrane	OuterMembrane	OuterMembrane	OuterMembrane	OuterMembrane	:	0.603106	3.77208	0.443364	0.0516871	0.129764	OuterMembrane	GmAP2/ERF250
#125	Periplasmic	OuterMembrane	Cytoplasmic	Cytoplasmic	OuterMembrane	:	0.799801	1.77218	0.876937	0.37704	1.17405	OuterMembrane	GmAP2/ERF251
#147	Extracellular	Extracellular	Periplasmic	Periplasmic	Extracellular	:	1.8422	0.424481	2.10211	0.135613	0.4956	Periplasmic	GmAP2/ERF252
#160	Periplasmic	Periplasmic	Extracellular	Cytoplasmic	Periplasmic	:	1.15855	0.105752	2.52506	0.123782	1.08686	Periplasmic	GmAP2/ERF253
#159	Periplasmic	Periplasmic	Extracellular	Periplasmic	Extracellular	:	1.48677	0.242754	1.78801	0.120998	1.36147	Periplasmic	GmAP2/ERF254
#149	Periplasmic	OuterMembrane	Periplasmic	Cytoplasmic	Extracellular	:	1.25101	1.05144	1.41861	0.137542	1.1414	Periplasmic	GmAP2/ERF255
#152	Periplasmic	Periplasmic	Periplasmic	Cytoplasmic	Periplasmic	:	0.890946	0.488098	2.1414	0.156857	1.3227	Periplasmic	GmAP2/ERF256
#146	Cytoplasmic	Cytoplasmic	Extracellular	Cytoplasmic	Cytoplasmic	:	1.2585	0.236843	0.851912	0.0933654	2.55939	Cytoplasmic	GmAP2/ERF257
#144	OuterMembrane	Periplasmic	Extracellular	Cytoplasmic	OuterMembrane	:	0.908107	1.22535	1.26579	0.121683	1.47907	Cytoplasmic	GmAP2/ERF258
#51	Extracellular	Extracellular	Periplasmic	OuterMembrane	Periplasmic	:	1.36956	1.53239	1.82992	0.104836	0.163296	Periplasmic	GmAP2/ERF259
#176	Cytoplasmic	Periplasmic	Periplasmic	Cytoplasmic	Periplasmic	:	0.358616	0.302868	2.21555	0.460966	1.662	Periplasmic	GmAP2/ERF260
#189	OuterMembrane	Periplasmic	Periplasmic	Cytoplasmic	Periplasmic	:	0.581628	1.21542	1.50562	0.195742	1.50158	Periplasmic	GmAP2/ERF261
#266	Periplasmic	Periplasmic	Periplasmic	OuterMembrane	Periplasmic	:	0.878409	1.13151	2.6475	0.0882087	0.254371	Periplasmic	GmAP2/ERF262
#275	Periplasmic	Periplasmic	Periplasmic	Cytoplasmic	Extracellular	:	1.45546	0.149601	2.36169	0.264508	0.768741	Periplasmic	GmAP2/ERF263
#62	Cytoplasmic	Cytoplasmic	Cytoplasmic	Cytoplasmic	Cytoplasmic	:	0.540193	0.72369	0.322057	0.0469018	3.36716	Cytoplasmic	GmAP2/ERF264
#61	Extracellular	Periplasmic	Extracellular	Cytoplasmic	OuterMembrane	:	1.44326	1.17012	1.21408	0.156323	1.01621	Extracellular	GmAP2/ERF265
#60	Periplasmic	Periplasmic	Periplasmic	Cytoplasmic	Cytoplasmic	:	0.592496	0.0793527	1.76568	0.143795	2.41868	Cytoplasmic	GmAP2/ERF266
#65	Periplasmic	Periplasmic	Periplasmic	Periplasmic	Periplasmic	:	1.30174	0.37345	2.61179	0.210016	0.50301	Periplasmic	GmAP2/ERF267
#224	Extracellular	Periplasmic	Periplasmic	Cytoplasmic	OuterMembrane	:	1.123	1.01983	1.06844	0.18125	1.60748	Cytoplasmic	GmAP2/ERF268
#231	Extracellular	OuterMembrane	Extracellular	Cytoplasmic	Cytoplasmic	:	1.40635	0.840283	1.15348	0.0948495	1.50504	Cytoplasmic	GmAP2/ERF269
#217	Extracellular	OuterMembrane	Extracellular	Cytoplasmic	OuterMembrane	:	1.50675	1.76469	0.489339	0.102256	1.13696	OuterMembrane	GmAP2/ERF270
#48	Periplasmic	Periplasmic	Cytoplasmic	Cytoplasmic	Cytoplasmic	:	0.662628	0.145579	2.18298	0.055587	1.95323	Periplasmic	GmAP2/ERF271
#16	Periplasmic	OuterMembrane	Extracellular	Extracellular	OuterMembrane	:	1.80783	1.89613	0.883907	0.192188	0.219949	OuterMembrane	GmAP2/ERF272
#13	Cytoplasmic	Cytoplasmic	Extracellular	Cytoplasmic	Cytoplasmic	:	1.11704	0.423072	0.943873	0.128746	2.38727	Cytoplasmic	GmAP2/ERF273
#6	Periplasmic	OuterMembrane	Cytoplasmic	Cytoplasmic	OuterMembrane	:	0.519467	1.04429	0.796666	0.30214	2.33744	Cytoplasmic	GmAP2/ERF274
#12	OuterMembrane	Extracellular	OuterMembrane	Extracellular	Extracellular	:	3.34421	0.957102	0.435708	0.105006	0.157979	Extracellular	GmAP2/ERF275
#15	Cytoplasmic	Cytoplasmic	Cytoplasmic	Cytoplasmic	Cytoplasmic	:	0.616251	0.286161	0.562486	0.108435	3.42667	Cytoplasmic	GmAP2/ERF276
#5	Extracellular	OuterMembrane	Extracellular	Extracellular	OuterMembrane	:	2.13389	1.66195	0.662712	0.0797374	0.461711	Extracellular	GmAP2/ERF277
#200	OuterMembrane	OuterMembrane	OuterMembrane	OuterMembrane	OuterMembrane	:	0.988691	3.39168	0.338321	0.105333	0.175975	OuterMembrane	GmAP2/ERF278
#196	OuterMembrane	Periplasmic	Periplasmic	Cytoplasmic	Extracellular	:	1.48579	0.806192	1.11438	0.251249	1.34239	Extracellular	GmAP2/ERF279
#191	Periplasmic	Periplasmic	Extracellular	Cytoplasmic	Periplasmic	:	1.24954	0.511474	1.79647	0.126243	1.31628	Periplasmic	GmAP2/ERF280
#260	Periplasmic	Periplasmic	Periplasmic	Extracellular	Extracellular	:	1.86465	0.214536	2.2468	0.270597	0.403409	Periplasmic	GmAP2/ERF281
#256	Periplasmic	OuterMembrane	Periplasmic	Extracellular	Extracellular	:	1.99278	0.779535	1.55195	0.293612	0.382117	Extracellular	GmAP2/ERF282
#89	Periplasmic	Periplasmic	Periplasmic	OuterMembrane	Periplasmic	:	0.639256	0.779524	3.21803	0.0730348	0.290156	Periplasmic	GmAP2/ERF283
#98	Extracellular	Extracellular	Extracellular	Extracellular	Extracellular	:	2.57059	0.624283	0.99627	0.233441	0.57541	Extracellular	GmAP2/ERF284
#93	Extracellular	Periplasmic	Periplasmic	Extracellular	Extracellular	:	2.5971	0.265318	1.71805	0.16887	0.250668	Extracellular	GmAP2/ERF285
#206	Periplasmic	Periplasmic	Periplasmic	Cytoplasmic	Periplasmic	:	0.988305	0.503097	2.81535	0.154657	0.538587	Periplasmic	GmAP2/ERF286
#79	Extracellular	Extracellular	Extracellular	Extracellular	Extracellular	:	2.69362	0.673617	0.905491	0.199945	0.527325	Extracellular	GmAP2/ERF287
#24	Periplasmic	Periplasmic	Periplasmic	Cytoplasmic	Periplasmic	:	0.49903	0.726808	2.55228	0.280925	0.940955	Periplasmic	GmAP2/ERF288
#38	Periplasmic	Periplasmic	Cytoplasmic	Cytoplasmic	Periplasmic	:	0.431293	0.614002	1.91787	0.241235	1.79559	Periplasmic	GmAP2/ERF289
#34	Extracellular	Cytoplasmic	Extracellular	Extracellular	OuterMembrane	:	1.82391	1.04731	1.02575	0.088257	1.01477	Extracellular	GmAP2/ERF290
#280	Extracellular	Periplasmic	Extracellular	Periplasmic	Periplasmic	:	1.43564	0.566551	2.18153	0.0502121	0.766074	Periplasmic	GmAP2/ERF291
#279	Periplasmic	Periplasmic	Extracellular	Periplasmic	Extracellular	:	1.51267	0.280619	2.66497	0.0591251	0.482615	Periplasmic	GmAP2/ERF292
#277	Periplasmic	Periplasmic	Periplasmic	Periplasmic	Extracellular	:	1.15114	0.332083	2.57577	0.0831119	0.857895	Periplasmic	GmAP2/ERF293
#172	Periplasmic	Extracellular	Extracellular	Extracellular	Periplasmic	:	2.06783	1.24714	1.15902	0.165322	0.360681	Extracellular	GmAP2/ERF294
#164	Cytoplasmic	Cytoplasmic	Periplasmic	Cytoplasmic	Cytoplasmic	:	0.541233	0.171545	1.02332	0.139438	3.12446	Cytoplasmic	GmAP2/ERF295
#163	Extracellular	OuterMembrane	Extracellular	Extracellular	Cytoplasmic	:	1.53685	1.32574	0.724077	0.0866577	1.32667	Extracellular	GmAP2/ERF296
#169	Periplasmic	Cytoplasmic	Cytoplasmic	Cytoplasmic	Cytoplasmic	:	0.913197	0.462801	1.10976	0.163731	2.35052	Cytoplasmic	GmAP2/ERF297
#170	OuterMembrane	Extracellular	OuterMembrane	Extracellular	Extracellular	:	2.88718	1.29571	0.63196	0.0775058	0.107652	Extracellular	GmAP2/ERF298
#173	Periplasmic	Cytoplasmic	Cytoplasmic	Cytoplasmic	OuterMembrane	:	0.596285	0.880693	0.798794	0.334863	2.38936	Cytoplasmic	GmAP2/ERF299
#225	Extracellular	Periplasmic	Periplasmic	Cytoplasmic	Extracellular	:	1.42826	0.771577	1.75375	0.105426	0.940983	Periplasmic	GmAP2/ERF300
#7	Cytoplasmic	Cytoplasmic	Cytoplasmic	Cytoplasmic	Cytoplasmic	:	0.581858	0.237537	0.79041	0.187922	3.20227	Cytoplasmic	GmAP2/ERF301
