# Supplementary material for: Genome-Wide Identification of the AP2/ERF Gene Family and Functional Analysis of GmAP2/ERF144 for Drought Tolerance in Soybean
Source: Front Plant Sci. 2022 Mar 28;13:848766. doi: 10.3389/fpls.2022.848766 (PMC8996232; doi:10.3389/fpls.2022.848766)
Supplement: Supplementary file 10 [file Table_2.XLSX]

## Sheet: Sheet1
Primers used in this study
Primers for fluorescence quantification：
GmAct11-F	GGTGGTTCTATCTTGGCATC
GmAct11-R	CTTTCGCTTCAATAACCCTA
GmAP2/ERF167F	GCGTTGAAACGCATCAAGT
GmAP2/ERF167R	TTCAATTTCGGGTTCGAGGA
GmAP2/ERF197F	GCAATCGACCGTTTCCCG
GmAP2/ERF197R	ATTCATTAGGCGGAGCCAAG
GmAP2/ERF272F	CCGCTTGACCTTACCCTAAC
GmAP2/ERF272R	GGTCAAGATCAAGGAGCACG
GmAP2/ERF192F	CAGCGCTTTTGGAATTCTGT
GmAP2/ERF192R	ATCACAACTCGAAGCCCCTG
GmAP2/ERF158F	TCTGTCTCTGGCAATGTGGT
GmAP2/ERF158R	ACCCATCACAACTCGAAGCC
GmAP2/ERF144F	TACGACAAAGCCGCGTATAG
GmAP2/ERF144R	TCGATTTCTTCGCTGACCTG
1. Glyma.10g013300F	ACCTATCCGACGTAGCGAGT
1. Glyma.10g013300R	CGAGTTCCATGGTCTGTGCT
2. Glyma.01g198100-F	CTGTTGCAGGAAACGGAGGA
2. Glyma.01g198100-R	GTTTTGGGCTGCTTGATGGG
3. Glyma.02G005600-F	TGAAAGCTCCACCATGATGACA
3. Glyma.02G005600-R	GCAATTCGATTGACTCCCCTG
4. Glyma.09g247500-F	TGATGGGCTCACCCTGGATA
4. Glyma.09g247500-R	TGGTTCTTGAAGCCCTCTCT
5. Glyma.12g051100-F	GCGTGTAAAAAGGTGCTGGG
5. Glyma.12g051100-R	GGTAGAGGCGTGCAACTCTG
6. Glyma.12g073000-F	GAACGAGCTGGTGGCTGTG
6. Glyma.12g073000-R	CAAGGTCAGCCTCAGTTGGG
7. Glyma.14g171500-F	AGTCCTTCCTCAACAACTCCCT
7. Glyma.14g171500-R	TGCGGCTCGGTTACATCAAA
8. Glyma.16g151500-F	CTTGCCACCAGGGTTTAGGT
8. Glyma.16g151500-R	TGCTCCTCTTCTTCTACCACTG
9. Glyma.19g164600-F	CCAAATCCAACCAAGACGCC
9. Glyma.19g164600-R	CATGCCATCGTCGCACGTA
10. Glyma.11g126500-F	ACCCCTCGATCATCTCGGAA
10. Glyma.11g126500-R	TCCTTCAGTAAGTAGATCCCTGGT
For gene cloning：
GmAP2/ERF144F	TAAAAGAAACGCAGGTTGATTTT
GmAP2/ERF144R	AAAACTCAATTGCAGCAGCC
For subcellular localization：
pBINGFP41-F	atttacgaacgatagggtaccATGGCAGCTACGATGAATTTCTAC
pBINGFP41-R	catggatccgtcgaccccgggGAGAGAATCCCAATCGATCTCATAA
